# Supplementary material for: Personalised high tibial osteotomy has mechanical safety equivalent to generic device in a case–control in silico clinical trial
Source: Commun Med (Lond). 2021 Jun 30;1:6. doi: 10.1038/s43856-021-00001-7 (PMC9053187; doi:10.1038/s43856-021-00001-7)
Supplement: Supplementary file 3 — Supplementary Data 1 [file 43856_2021_1_MOESM3_ESM.zip]

Archive with 23 entries (23 files):
- CSV_files_FigureS3/FastWalk.csv
- CSV_files_FigureS3/SitToStand.csv
- CSV_files_FigureS3/Squat.csv
- GENERIC_HS2_S1.csv
- GENERIC_HS2_S3.csv
- GENERIC_HS2_VMS.csv
- GENERIC_HS3_S1.csv
- GENERIC_HS3_S3.csv
- GENERIC_HS3_VMS.csv
- GENERIC_HS4_S1.csv
- GENERIC_HS4_S3.csv
- GENERIC_HS4_VMS.csv
- HS2_SC1_2_3_results.txt
- PERSONALISED_HS2_S1.csv
- PERSONALISED_HS2_S3.csv
- PERSONALISED_HS2_VMS.csv
- PERSONALISED_HS3_S1.csv
- PERSONALISED_HS3_S3.csv
- PERSONALISED_HS3_VMS.csv
- PERSONALISED_HS4_S1.csv
- PERSONALISED_HS4_S3.csv
- PERSONALISED_HS4_VMS.csv
- SC3_HS2_3_4_results.txt
