# Supplementary material for: Personalised high tibial osteotomy has mechanical safety equivalent to generic device in a case–control in silico clinical trial
Source: Commun Med (Lond). 2021 Jun 30;1:6. doi: 10.1038/s43856-021-00001-7 (PMC9053187; doi:10.1038/s43856-021-00001-7)
Supplement: Supplementary file 3 — Supplementary Data 1 [file 43856_2021_1_MOESM3_ESM.zip › CSV_files_FigureS3/FastWalk.csv]

med				lat
x	y	z	mag	x	y	z	mag
-26.67048387	-333.8166182	-16.400319	335.2817021	-2.937028634	-306.1126828	16.39981844	306.565743
-23.20188713	-314.4431812	-12.90337204	315.5619413	-2.380068242	-271.7591548	12.90294854	272.0757046
-27.71640783	-411.9836447	-12.3533127	413.0996576	-2.74954013	-306.4041967	12.35292224	306.6654307
-27.91719813	-464.4238191	-10.14637765	465.3727567	-3.293501316	-339.980056	10.14604717	340.147362
-19.27507618	-371.7845419	-6.29686079	372.3371115	-3.376839355	-329.5350611	6.296652556	329.6125109
-12.23632771	-288.4524636	-3.301134025	288.7307551	-3.026829371	-297.1867473	3.30097724	297.2204921
-16.06633503	-333.3502699	-1.668959139	333.7413894	-6.862687013	-267.2267148	1.66884333	267.3200303
-19.26041123	-402.9723871	-0.544613932	403.4327761	-8.073073141	-232.3391371	0.544528338	232.4799898
-17.46799532	-476.2745897	-0.038162782	476.5948144	-6.680680462	-207.1842952	0.038095994	207.2919804
-10.35589617	-595.8521673	-0.084560679	595.9421591	-4.111559903	-199.3326719	0.084463973	199.3750891
1.382725292	-693.4068353	-0.364978976	693.40831	-1.498266136	-189.0324568	0.364856482	189.0387464
10.72622987	-773.2464262	-0.799582541	773.3212314	-0.273968764	-179.4554516	0.799463481	179.4574415
17.08745147	-866.6839137	-1.327871786	866.8533616	-0.054361096	-185.349714	1.32776319	185.3544777
22.15221896	-927.4100499	-1.990552731	927.676713	0.031208497	-199.6114371	1.990376143	199.6213626
26.03153388	-960.7548678	-2.777260355	961.1114763	-0.043627149	-212.0715209	2.777028406	212.0897069
27.90571794	-972.6030879	-3.418323208	973.0093425	-0.30282602	-214.5870426	3.418077725	214.6144772
28.02506602	-947.0871532	-4.084701122	947.5105091	-0.671680774	-216.5747114	4.084488054	216.614265
27.37830411	-912.4903003	-4.708780144	912.9130804	-1.105332346	-221.2739493	4.708519955	221.3268004
26.88600866	-889.1733706	-5.42173422	889.5962768	-1.565465858	-225.6911769	5.421465556	225.7617113
24.99049928	-858.5668797	-5.996506072	858.9514364	-2.334143357	-234.2179653	5.996229471	234.3063342
21.3812027	-837.3520455	-6.520316309	837.6503557	-3.536148805	-252.1723756	6.520014152	252.281434
18.2063819	-819.3584704	-7.061748405	819.5911442	-4.931742437	-280.1325151	7.061448653	280.2648964
15.64476691	-798.4738702	-7.433425101	798.6617156	-6.206299623	-301.4021551	7.433110699	301.5576701
13.41263729	-778.3296644	-7.236999623	778.4788626	-6.844103479	-308.7487566	7.236715012	308.9093823
12.03743888	-759.9455457	-6.522646691	760.0688635	-6.654498116	-307.1691753	6.522416949	307.3104725
12.20881155	-741.2784661	-5.538897264	741.3996889	-5.5257172	-303.1675847	5.538667686	303.2685193
11.61761339	-729.4324121	-4.113938271	729.5365222	-4.272828831	-305.0087523	4.113733049	305.0664171
9.914651949	-720.4110858	-2.414359422	720.483353	-2.652946141	-308.3077479	2.414197062	308.3286135
7.75982563	-711.2148858	-0.791631589	711.2576575	-0.81880185	-312.1707399	0.791506679	312.1728172
4.980335345	-708.5078514	0.00320686	708.5253554	1.20112679	-320.7137708	-0.003334995	320.71602
2.203702849	-715.4197987	-0.247927456	715.4232357	3.439798884	-333.4253751	0.247783402	333.4432101
-0.929499077	-725.8976308	-1.444452972	725.899663	5.871602199	-346.3013047	1.444304225	346.3540896
-3.709794145	-738.5012032	-3.770885506	738.5201482	8.524306786	-361.1137694	3.770722776	361.2340469
-6.114538417	-750.6361587	-7.126768511	750.6948922	11.39901446	-374.5902783	7.126492878	374.8314301
-7.727628118	-766.9137752	-11.40550748	767.0375091	14.46342293	-392.700729	11.40516797	393.1324599
-10.2456532	-785.2333243	-15.87855089	785.4606772	17.08359673	-416.0799609	15.8781497	416.7331266
-13.83962554	-796.9396487	-19.9683957	797.3098994	18.49819217	-436.7390232	19.96791476	437.5864202
-16.55095463	-806.634872	-21.18125913	807.0826454	18.39067131	-455.9916565	21.18079247	456.8536238
-19.11335827	-831.0581947	-22.26393041	831.5760495	18.49516905	-484.0830404	22.26348389	484.9475477
-21.13370018	-861.3527447	-23.46489704	861.9314274	18.94708302	-512.9928134	23.4644332	513.8785831
-23.13317699	-889.8683069	-24.61633201	890.5092427	19.45903631	-541.7157235	24.61586632	542.6237371
-25.27918941	-914.9224287	-26.01177747	915.6411418	19.99228552	-576.9097945	26.01131583	577.8418391
-28.99030819	-932.7451921	-30.31538323	933.6878782	21.92710853	-616.7710949	30.31491669	617.9048274
-31.41451022	-926.4262533	-34.72030351	927.6087396	23.66493582	-646.058141	34.71967874	647.4230509
-32.37240349	-876.9231105	-38.39771787	878.3601192	24.75661469	-657.1029687	38.39711831	658.6892592
-34.15243967	-842.0342355	-41.89991519	843.7675307	25.20546228	-674.8441057	41.89917725	676.6132007
-34.02587535	-819.7482034	-44.49630535	821.6597826	26.58353883	-674.2819637	44.49555138	676.2711773
-31.15963664	-770.8730501	-44.57380723	772.7891088	26.90417577	-616.7463767	44.57304546	618.9399682
-27.75804339	-716.2465882	-43.79514121	718.1209498	26.47075783	-554.6713348	43.79436392	557.0268728
-25.4338607	-685.6617196	-45.48974385	687.6395799	28.52126883	-548.5698803	45.48891992	551.1910904
-22.7739263	-634.131924	-46.20731753	636.2209246	29.48731511	-530.4188669	46.20643023	533.243575
-20.70399994	-578.6202288	-45.6607984	580.7882	29.45868071	-507.6881713	45.65992463	510.5878199
-19.224457	-517.6967464	-44.1668355	519.9328902	28.36048055	-483.9146844	44.16596641	486.7528852
-17.15942493	-426.8938836	-41.42406427	429.2421075	25.20441277	-443.9466622	41.42303801	446.5867994
-11.68764649	-305.1654895	-33.99910482	307.275961	23.23860797	-391.8937848	33.99811953	394.0515748
-6.416270859	-193.9228463	-24.72514836	195.5979852	22.75411844	-361.6381305	24.72429029	363.1957845
-3.952710945	-130.4016934	-17.54823014	131.6364917	23.05887545	-372.1777074	17.54752529	373.3039958
-2.658722125	-91.47200562	-11.87293474	92.2776419	21.99602998	-384.5300057	11.87241409	385.3415431
-2.867301618	-75.80466772	-8.203431537	76.30114911	14.03081655	-351.8167472	8.203034377	352.1919607
-3.483548044	-75.13811184	-4.807184614	75.37227595	3.799174062	-297.2430421	4.806924218	297.3061828
-4.466301535	-68.66762846	-2.653487029	68.863866	-4.917406429	-253.1724937	2.653364236	253.2341462
-5.667970838	-61.02673957	-2.068274367	61.32427411	-10.23452621	-207.0663165	2.068182425	207.3294054
-7.588375284	-63.30402532	-2.099964233	63.79179345	-13.67916179	-181.3056715	2.099854509	181.8330976
-11.12721701	-60.53802927	-2.33310151	61.59635792	-16.02457819	-167.8592124	2.332965473	168.638504
-14.03460102	-56.98476514	-2.589404418	58.74468911	-16.52256693	-153.1628443	2.589258005	154.0732175
-18.88331355	-63.4908421	-3.026426388	66.30856519	-16.54164368	-138.4804543	3.02627243	139.4977438
-21.71470625	-73.84641591	-3.170487697	77.03813083	-15.61515194	-131.1023401	3.170338916	132.0670572
-16.8473583	-76.70467253	-2.716008617	78.58000364	-13.57666965	-131.6716933	2.715852311	132.3976459
-12.29250736	-75.34220775	-2.238624822	76.37123442	-12.70760335	-136.8704147	2.238512952	137.4772874
-8.818479669	-74.33314242	-1.715491055	74.87405796	-10.74734026	-135.9180507	1.715401366	136.3530874
-7.402857987	-75.41037754	-1.35329356	75.78495069	-8.319703257	-129.8560138	1.353197705	130.1292931
-5.850061792	-75.66204819	-1.023109497	75.89476604	-5.892147518	-122.4067752	1.023064235	122.5527751
-4.137025308	-72.10068591	-0.688463716	72.2225579	-3.595371015	-111.7430888	0.688420988	111.8030344
-2.744515648	-68.16644467	-0.464796281	68.22325542	-1.737298748	-99.99204813	0.464765239	100.0082192
-1.855443652	-68.80837862	-0.405950546	68.83458749	-0.60568473	-97.07273985	0.405909077	97.07547805
-1.257179683	-68.67596583	-0.447630181	68.68893038	0.3626597	-95.84055903	0.447596133	95.84229035
-0.899396429	-64.7547196	-0.528202253	64.7631193	1.005684297	-92.44978722	0.528164556	92.45676566
-0.736083706	-62.65691424	-0.6640602	62.66475642	1.373717152	-88.56961062	0.663993895	88.58275178
-0.70576856	-63.8952996	-0.839881381	63.90471673	1.656119408	-86.02171369	0.83982668	86.04175304
-0.673949118	-61.89549089	-1.05173014	61.90809427	2.058008163	-84.21832457	1.051659174	84.25003014
-0.546516915	-59.89326851	-1.176287324	59.90731129	2.375462801	-82.04813392	1.17619541	82.09094066
-0.364429252	-58.84825769	-1.360240435	58.86510423	2.792686051	-80.89655756	1.360162382	80.95617433
-0.16993327	-58.26698683	-1.553459918	58.28793931	3.285628975	-81.23290078	1.553372311	81.31415924
-0.117419663	-59.00514359	-2.054215148	59.04100742	3.973736457	-83.36830819	2.054086674	83.48823069
-1.409388451	-62.04703862	-3.782258233	62.17818632	4.082960115	-88.25935914	3.781999101	88.43465699
-2.872940414	-65.97037017	-4.466460769	66.18378048	2.694286092	-91.52783029	4.466170925	91.67633052
-4.320877532	-69.41244231	-4.790024571	69.71155905	1.140534535	-84.42473817	4.789732721	84.56819008
-6.067246856	-76.86277738	-5.469042009	77.29559141	-0.03167909	-87.17473789	5.468739322	87.34611061
-9.005046629	-97.12145165	-6.904954449	97.7821335	-1.26359742	-102.6907076	6.904584773	102.930323
-17.11233229	-130.5314381	-11.12078052	132.1172207	-2.676981816	-122.3605443	11.12031097	122.8939801
-58.08026132	-193.3437228	-34.81155053	204.8583802	-4.344639358	-164.7851499	34.81103624	168.4779801
-89.19687761	-291.9948154	-60.38244051	311.2283636	-8.424829919	-230.9990551	60.38174939	238.9089719
-103.2454148	-357.7967071	-80.82343597	381.0649906	-12.82662068	-271.6607188	80.82246665	283.7187682
-126.1605936	-409.5356113	-135.8912732	449.55795	-23.35304689	-478.4349772	135.8897597	497.9070385
-166.9004323	-554.0827582	-186.2386986	607.9048528	-33.61205375	-740.0731985	186.2368684	763.8863007
-164.0603338	-587.6256708	-162.9130844	631.4747779	-29.2599909	-800.263601	162.8375918	817.1866736
-161.2202354	-621.1685835	-139.5874701	656.7549278	-24.90792806	-860.4540035	139.4383152	872.0347131
-97.55174427	-522.2795512	-71.99553327	536.1675384	-14.37480839	-664.0547486	71.99431056	668.1006848
-38.90865972	-411.8286109	-27.3287873	414.5642908	-9.052575701	-507.8865342	27.32813024	508.7017864
-30.47337273	-350.5746048	-20.58985279	352.4984	-5.131806226	-387.0722427	20.58933027	387.6534239
-25.5355651	-316.7141975	-15.75266783	318.1321966	-3.01557224	-292.9109664	15.75219109	293.3497221
