# Supplementary material for: Personalised high tibial osteotomy has mechanical safety equivalent to generic device in a case–control in silico clinical trial
Source: Commun Med (Lond). 2021 Jun 30;1:6. doi: 10.1038/s43856-021-00001-7 (PMC9053187; doi:10.1038/s43856-021-00001-7)
Supplement: Supplementary file 3 — Supplementary Data 1 [file 43856_2021_1_MOESM3_ESM.zip › CSV_files_FigureS3/SitToStand.csv]

med				lat
x	y	z	mag	x	y	z
-347.5622354	-728.6308582	-1.95113576	807.2832476	-321.2481673	-612.9649855	1.951077824	692.0478778
-346.2080902	-721.6090749	-2.068227718	800.3649019	-322.6543113	-613.4884415	2.068169487	693.165312
-339.7558566	-703.4551353	-2.132095753	781.2091367	-324.7544274	-615.3089439	2.13204334	695.7550432
-338.3046004	-695.2532572	-2.24924143	773.196064	-326.21569	-616.3796752	2.249180795	697.3848573
-336.193032	-685.3530575	-2.379168383	763.3742389	-324.9451395	-612.4130497	2.379092216	693.2854731
-334.1231797	-675.5532424	-2.517994942	753.668908	-323.6330036	-608.6473081	2.517914659	689.3447661
-332.1759578	-665.0548747	-2.673309984	743.401641	-319.6605701	-600.3321532	2.673240834	680.1387509
-330.637723	-655.9448828	-2.818146138	734.569898	-313.6413884	-590.1814256	2.818062882	668.3509386
-330.8215045	-649.4292799	-3.056260491	728.8419569	-302.4254028	-571.8592837	3.056155174	646.9107394
-331.4762034	-644.7545313	-3.538961142	724.9809675	-294.320373	-564.8767347	3.538859305	636.963681
-331.411721	-638.29213	-4.168577479	719.2134239	-281.5886081	-557.3641028	4.168454359	624.4711869
-333.1590852	-635.7040064	-4.778985322	717.7307284	-262.6972731	-543.7832283	4.778861559	603.9311999
-334.3363766	-632.2988327	-5.537670723	715.2714816	-239.8472963	-526.6997811	5.537528449	578.765971
-335.7297443	-631.8796586	-6.368200772	715.5605622	-219.5842451	-513.8959811	6.368035273	558.8800157
-331.9140036	-627.4406091	-7.166339109	709.859127	-196.0708034	-494.1566631	7.166156652	531.682162
-319.7391381	-618.9513296	-7.826628216	696.7030364	-174.9057169	-478.4752589	7.826391799	509.501556
-290.0451667	-601.2942541	-7.815256619	667.6391667	-151.3238775	-455.976384	7.815030183	480.4939681
-262.590598	-584.6302063	-7.343273819	640.9369891	-131.4922437	-433.2502584	7.343036479	452.8243774
-227.9960964	-566.7102556	-6.874936437	610.8927881	-107.817276	-410.8334119	6.874734862	424.801035
-194.2735038	-547.5818149	-6.444090248	581.0590027	-85.9381463	-390.755322	6.443878281	400.1457362
-158.8762258	-516.7084326	-5.738798391	540.6127942	-64.90492357	-366.4207188	5.738581019	372.1689449
-127.4335799	-495.5323788	-5.245310118	511.6826839	-47.98093447	-345.4915599	5.245114552	348.8468135
-96.28403936	-476.9469536	-4.728376402	486.5915847	-37.08045004	-321.0302832	4.728180547	323.1992546
-68.37781099	-448.7401772	-3.963936002	453.9372032	-29.6096931	-291.1392466	3.963739227	292.6679109
-50.62747128	-417.5492662	-3.457633913	420.621547	-21.96650873	-250.5728915	3.457468473	251.5576585
-40.46723248	-388.6057457	-3.119175554	390.7195308	-15.77940607	-216.0099896	3.119056082	216.6080187
-31.48216482	-360.5767217	-2.81665836	361.9594349	-10.56701254	-188.1467573	2.816532948	188.464312
-23.3820762	-330.8050347	-2.427317227	331.6392382	-6.362745665	-159.9218817	2.427190192	160.0668111
-16.16916135	-298.2381572	-1.981193532	298.6827168	-2.989488394	-130.0211704	1.981074594	130.070621
-9.712060481	-258.816785	-1.727339376	259.0047027	-0.745004291	-110.5388248	1.727240433	110.5548288
-5.126763337	-233.98861	-1.646811067	234.0505614	1.023915038	-96.48846349	1.646727939	96.50794631
-2.727327512	-212.2303605	-1.982287986	212.2571405	2.115591496	-84.55294372	1.982161332	84.60262988
-2.367988213	-192.4402214	-2.024326539	192.4654361	2.191830269	-73.37143552	2.024192887	73.43207083
-2.200101028	-179.0124748	-2.113462124	179.0384688	2.431533886	-80.96665155	2.113327375	81.03071746
-2.172343254	-173.0753238	-2.307908884	173.104342	2.758628441	-92.42972113	2.307787172	92.49967168
-2.29687364	-177.0394431	-2.556158676	177.0727929	3.125096479	-107.0775513	2.556018878	107.1536348
-2.741601793	-201.9728128	-3.011380708	202.0138656	3.678505465	-129.2374042	3.011218969	129.3248062
-3.399156416	-235.9810093	-3.483064325	236.0311902	4.042152646	-145.3923504	3.482878348	145.490223
-3.748718783	-246.169403	-3.88703818	246.2286274	4.556451987	-167.6311282	3.886839297	167.7380813
-4.047721729	-253.4864072	-4.041354146	253.5509322	4.651123577	-176.6811958	4.041165919	176.7885995
-4.201939581	-252.4640082	-4.082031441	252.5319677	4.653136719	-182.3766392	4.081835612	182.4816473
-4.319453	-249.1943407	-4.010231516	249.2640348	4.442210934	-179.36309	4.010035331	179.4628978
-4.423216245	-244.3642766	-4.059514199	244.438017	4.455277367	-186.4699556	4.059308529	186.5673386
-4.529853907	-241.6877425	-4.157927932	241.7659464	4.548428338	-195.5039369	4.157703966	195.6010328
-4.424057448	-230.1655746	-4.05490404	230.2437974	4.490846538	-196.8301509	4.054692958	196.9231234
-4.388821295	-227.4548476	-3.918203539	227.5309249	4.26568509	-187.789444	3.917985492	187.8787427
-4.41977947	-231.333422	-3.883747375	231.4082325	4.16448897	-182.1125683	3.883530781	182.2015706
-4.349133337	-231.1409434	-3.600593398	231.2098937	3.66275449	-158.0349183	3.600397918	158.1183545
-4.3323067	-232.9688013	-3.275621198	233.0321028	3.1138314	-132.0118861	3.275430564	132.0892216
-4.142945007	-225.737651	-2.99537098	225.7955343	2.812048734	-116.8630091	2.995201289	116.9352032
-4.073301773	-226.502042	-2.627545556	226.5539027	2.370934621	-96.88828596	2.627381816	96.95289796
-3.913800783	-222.6157432	-2.429678586	222.6634013	2.162356184	-87.10784129	2.42953237	87.16854035
-3.56467207	-209.2379994	-2.293353204	209.2809278	2.054649659	-81.07452127	2.293218619	81.13296763
-3.212890529	-197.3403543	-2.172179284	197.37846	2.002242241	-76.75976743	2.172043569	76.81659094
-2.947315298	-192.404239	-2.109382728	192.4383729	2.01254773	-74.69134789	2.10926674	74.74822275
-2.802916446	-193.9965549	-2.058684181	194.0277244	1.989043864	-71.77579488	2.058560413	71.83285249
-2.647132717	-192.06438	-2.107922146	192.0941871	2.121463796	-75.25612722	2.107775652	75.31552304
-2.702221443	-203.8971607	-2.331637707	203.928396	2.45887614	-85.49237122	2.331486046	85.55949647
-2.857794173	-221.7567377	-2.442323757	221.788599	2.557808632	-87.1880496	2.44216738	87.25974192
-2.921183948	-231.6239664	-2.456904318	231.6554154	2.554661664	-85.93317665	2.456742507	86.00623657
-2.999283284	-243.1300639	-2.417346439	243.1605791	2.466699973	-82.35410938	2.417190814	82.42649302
-3.17775441	-260.1922532	-2.354017295	260.2223052	2.324509879	-77.40822365	2.353861004	77.47888162
-3.474187564	-285.1369328	-2.317730171	285.1675162	2.209109952	-73.63716587	2.317579755	73.70674013
-3.652382023	-294.9724513	-2.522732685	295.0058493	2.433636899	-82.06738331	2.522596423	82.14220282
-4.165719647	-313.8044076	-2.225694438	313.8399483	2.137036821	-85.01239398	2.225567289	85.06836784
-5.819858175	-323.705107	-1.88988887	323.762936	1.423028529	-91.00529243	1.889765417	91.03603393
-9.774514518	-352.1307328	-1.632443021	352.2701506	0.369735864	-84.88782813	1.632344259	84.90432626
-15.17015073	-393.7069039	-1.78901091	394.0031221	-0.835767052	-100.5216665	1.78889344	100.5410567
-22.00415106	-433.9449555	-1.966546522	434.5069325	-2.235548287	-109.6890803	1.966414309	109.7294801
-28.35308641	-448.8577749	-2.10443711	449.7572993	-3.780489394	-118.145609	2.104307593	118.2248076
-35.82638991	-475.6763883	-2.20107511	477.0287217	-5.556926941	-125.8946979	2.200927854	126.0364966
-43.42786761	-503.3101031	-2.466039797	505.186224	-7.802129087	-141.3297128	2.465894163	141.5663857
-52.84331557	-544.7256974	-2.700035561	547.2894952	-10.33133856	-156.1369158	2.69983755	156.5016363
-61.22201798	-570.6419512	-3.078998602	573.9249534	-13.29423014	-175.6524303	3.078832797	176.1817018
-67.81401593	-573.9720117	-3.2249032	577.9731923	-15.9453845	-185.6273627	3.22472698	186.3388632
-78.60119214	-580.4547877	-3.401835969	585.7623071	-18.72852753	-198.0155635	3.401652102	198.9283599
-92.69671118	-581.4883487	-3.499148097	588.8409157	-21.3538633	-206.3383938	3.498995277	207.4699091
-110.9081262	-586.0688453	-3.750360103	596.4824969	-24.77020873	-221.3917128	3.750176519	222.8046623
-132.5281685	-589.1105516	-4.206956537	603.848206	-28.91782231	-235.3904108	4.206736154	237.1973494
-150.7438455	-589.3890948	-4.422291833	608.3771599	-33.3163088	-241.7585433	4.422084351	244.0834376
-169.2998636	-594.520284	-4.748391764	618.1742142	-40.91892086	-259.0509848	4.748199812	262.3057685
-191.8390511	-598.8286309	-5.045831211	628.8270121	-51.56333576	-272.044865	5.045624242	276.9343686
-216.1778365	-609.331047	-5.381658428	646.56488	-64.15598746	-290.4925851	5.381458969	297.5414136
-247.2044919	-634.8599316	-5.887803787	681.31627	-78.93378673	-313.7557636	5.887575193	323.5859784
-289.5791526	-684.1199689	-6.518070779	742.9123116	-94.8844951	-336.9620611	6.517855633	350.1270919
-330.1337009	-728.0263024	-7.330043854	799.4149655	-113.351283	-368.489206	7.329802639	385.5989293
-373.730996	-777.3434923	-7.960368417	862.5550011	-132.9331987	-400.4618266	7.960148732	422.0240205
-403.6226697	-795.1868361	-8.011563504	891.7945666	-149.7873689	-418.4823738	8.011337	444.5536352
-408.8208188	-786.1069594	-7.512576251	886.0897541	-165.3871255	-433.1499146	7.51238061	463.7113172
-404.4286103	-768.5593866	-6.7131437	868.4993367	-180.2083561	-436.2185499	6.712952121	472.0240869
-392.1427239	-743.6396626	-6.184089455	840.7223719	-189.540386	-437.3926325	6.183911433	476.7348463
-380.8094546	-725.4406693	-5.484048715	819.3351452	-200.8614522	-436.5814137	5.483887613	480.6024623
-377.9261517	-726.2510911	-4.775502928	818.7133985	-219.5049349	-448.1509445	4.77537368	499.0435749
-373.3407973	-724.8960537	-4.190829791	815.3987998	-236.4881241	-460.9130336	4.19072346	518.0588958
-369.6259993	-726.4173175	-3.445247827	815.0566657	-252.5515268	-477.0625653	3.445147673	539.7988829
-373.2102448	-741.4903992	-3.00958055	830.122254	-269.3799169	-504.4695495	3.009497226	571.8952029
-371.723876	-747.9617657	-2.527049862	835.2435746	-276.2780475	-515.8420323	2.526990118	585.1742881
-374.7208194	-761.9434191	-2.402139012	849.1049621	-286.9478053	-537.1513587	2.402082179	608.9962193
-375.4964798	-772.7277883	-2.245898634	859.1337994	-295.4301458	-555.2646402	2.245840555	628.9696618
-383.2514023	-798.8033125	-2.091460973	885.9868755	-304.2821548	-576.1251598	2.091402778	651.5460102
-383.8822562	-805.7113952	-2.008786835	892.491162	-308.9461873	-587.7692629	2.008739619	664.0214515
