# Supplementary material for: Personalised high tibial osteotomy has mechanical safety equivalent to generic device in a case–control in silico clinical trial
Source: Commun Med (Lond). 2021 Jun 30;1:6. doi: 10.1038/s43856-021-00001-7 (PMC9053187; doi:10.1038/s43856-021-00001-7)
Supplement: Supplementary file 3 — Supplementary Data 1 [file 43856_2021_1_MOESM3_ESM.zip › CSV_files_FigureS3/Squat.csv]

med				lat
x	y	z	mag	x	y	z	mag
-4.072735387	-200.7216385	-2.678537127	200.7808205	2.344091593	-107.7811576	2.678392482	107.8399114
-4.15078411	-207.6873785	-2.65355153	207.7458003	2.291643906	-103.8390765	2.653398232	103.8982481
-4.26300309	-216.6058451	-2.740947041	216.665129	2.377713777	-105.8997646	2.740786569	105.9619063
-4.269828679	-222.1298429	-2.753200504	222.1879354	2.41243752	-104.3519336	2.753033478	104.4161151
-4.26875968	-229.7997364	-2.714088259	229.8554055	2.39176954	-100.2285514	2.713911008	100.2938103
-4.214093696	-234.9105174	-2.694659082	234.9637652	2.400240169	-98.18913626	2.694511471	98.25542237
-4.118932844	-238.1112338	-2.611268554	238.1611723	2.346879815	-93.86710206	2.61112788	93.93273488
-4.115640514	-247.9464012	-2.639329384	247.9946016	2.397242374	-93.58182541	2.639193679	93.64972056
-4.098382144	-259.761395	-2.576935226	259.8065043	2.308121247	-87.45228149	2.576816955	87.52067725
-4.253838847	-282.7658845	-2.559703899	282.8094635	2.309752037	-85.23596779	2.559570978	85.30566548
-4.302593989	-298.9077593	-2.481347469	298.9490224	2.225064933	-79.84682594	2.481205377	79.91634943
-4.281443045	-314.6779629	-2.553985686	314.7174509	2.323921026	-81.14323058	2.553840658	81.21666442
-4.33117531	-335.677861	-2.38950992	335.7143059	2.154109577	-73.66578291	2.389363247	73.73599404
-4.445134958	-357.1386721	-2.340808508	357.1740048	2.112821894	-71.18808463	2.340670898	71.25788483
-4.677597932	-384.3157147	-2.226213489	384.3506271	1.990205536	-66.57514863	2.226068026	66.64207914
-5.179529455	-427.4196691	-2.322419756	427.4573601	2.046886723	-68.28528379	2.322262719	68.35541406
-5.66978908	-461.3788445	-2.338969118	461.4196089	2.009095121	-68.30521477	2.338794778	68.3747672
-6.872951052	-486.5169068	-2.026361186	486.5696704	1.722381737	-71.00626192	2.026215762	71.05604394
-10.44680599	-502.7885123	-1.626493564	502.8996613	0.871291206	-71.84055299	1.626345943	71.86424148
-16.28857981	-524.0709519	-1.602763285	524.3264721	-0.019110136	-78.82360572	1.60263186	78.83989861
-22.87635066	-545.8752197	-1.779947152	546.3572559	-0.98735242	-92.61231948	1.779823552	92.63468225
-30.10452963	-562.9666323	-1.922535321	563.7742526	-2.390036755	-106.2727955	1.922410093	106.3170494
-36.54713814	-558.7631584	-2.090499038	559.9610082	-3.885216902	-112.1956064	2.09036329	112.2823166
-41.42917463	-537.0925594	-2.199696432	538.6925213	-5.527138866	-119.9089225	2.199573182	120.0563913
-45.99584213	-521.972245	-2.262896667	523.9997736	-7.224943252	-126.5656393	2.262764199	126.7918805
-52.71132912	-531.5361761	-2.4989159	534.1492631	-9.76958674	-144.0311716	2.498789483	144.3837497
-59.23069126	-542.128617	-2.708664018	545.361393	-11.94003372	-152.0626148	2.708519387	152.5547092
-68.30851012	-554.8252688	-2.99500955	559.0224517	-15.04034111	-170.4300567	2.994855332	171.1186292
-82.23240167	-572.1384007	-3.260684505	578.0269453	-18.99148224	-192.2434044	3.260540372	193.2067133
-102.6695631	-585.028588	-3.742454789	593.9810552	-22.92700161	-211.9711095	3.742271571	213.2402478
-126.2013588	-594.7999218	-4.076736222	608.0545615	-27.78478277	-234.6144471	4.076534379	236.289126
-152.78094	-614.2511565	-4.59372983	632.9830971	-34.24566738	-255.8729227	4.593516661	258.1953112
-179.0804832	-634.7050781	-5.086671806	659.5045336	-43.2139616	-276.082584	5.086468686	279.4904503
-205.181987	-655.0104575	-5.433393955	686.4166876	-53.80792082	-294.5178685	5.433167019	299.4421255
-230.1728464	-669.0789597	-5.740054524	707.586844	-64.64488494	-307.1078575	5.739829671	313.8903358
-255.5392805	-683.2539379	-6.04693922	729.5017704	-76.35253827	-320.7916697	6.046695271	329.8083807
-282.0344044	-695.2955547	-6.377886654	750.3465806	-88.32567974	-331.9332289	6.377668792	343.542965
-300.8618384	-692.9924754	-6.591394164	755.5129802	-97.02955727	-333.4061563	6.591334516	347.3008001
-317.9850076	-686.239106	-6.743741662	756.3623825	-106.592605	-336.7149511	6.743518721	353.2483783
-337.1861242	-684.4248605	-7.144971694	763.0091236	-118.3153679	-346.2605962	7.144751784	365.9863034
-355.9111521	-691.6527426	-6.943041337	777.8846125	-130.8419535	-357.5849703	6.942858397	380.834388
-366.2059005	-698.5760184	-6.525518264	788.7698	-146.780951	-378.1830528	6.525338289	405.7211469
-371.1967555	-703.1122721	-6.253637287	795.1056574	-160.9380847	-393.3337186	6.253461209	425.0312778
-380.1054852	-719.6898417	-5.925441394	813.9218384	-181.7090901	-419.3990685	5.925261278	457.1092657
-384.586937	-731.7592374	-5.757697224	826.6872714	-201.4579776	-444.170925	5.757539662	487.7563701
-385.2207489	-736.3681683	-5.456509691	831.0612963	-218.302199	-463.4939381	5.456369011	512.3594956
-377.8957471	-726.0052678	-4.888253825	818.4819727	-234.0770041	-478.7984747	4.888109708	532.9764693
-367.3202633	-710.935889	-4.362559654	800.2331198	-244.6056554	-482.1007387	4.36242478	540.6219378
-358.0376431	-697.6325488	-3.777596655	784.1532996	-252.686203	-485.0563188	3.777488444	546.940782
-353.606467	-693.0494495	-3.348277093	778.0528799	-258.2472933	-488.793914	3.348164532	552.8312266
-352.6581841	-695.0710099	-3.025733408	779.4232859	-263.1211496	-494.597997	3.025641719	560.2401918
-352.149117	-697.9390766	-2.783124857	781.7516876	-269.3756905	-504.4104053	2.783046772	571.8398945
-354.3273923	-705.8211317	-2.674053592	789.771183	-280.1690479	-524.0372322	2.673984179	594.2363724
-354.8011682	-708.8541714	-2.650868757	792.6948545	-288.7056698	-540.1502469	2.650804263	612.4706358
-349.5647795	-698.4950392	-2.624070837	781.0875371	-285.7227866	-534.2331735	2.624003844	605.8460859
-350.0467145	-699.6419344	-2.633257036	782.3288776	-289.4677769	-541.5185257	2.633192573	614.0365146
-349.9433887	-698.4787897	-2.666048871	781.2426657	-293.1433888	-548.94955	2.665979691	622.3228762
-346.7923479	-689.2686693	-2.707597625	771.5980574	-288.2019131	-540.1573929	2.707525469	612.2398897
-339.3537009	-670.8584183	-2.767467445	751.8108875	-281.8291592	-529.1155732	2.767394849	599.4986432
-333.7614909	-656.1181242	-2.938040624	736.1361	-278.9626789	-525.4793609	2.937953647	594.9431624
-335.7421903	-656.6049573	-3.292703381	737.4711724	-284.6789679	-540.598875	3.292600917	610.9828964
-338.6115465	-658.0285753	-3.744539999	740.0495976	-289.2069493	-557.0522278	3.74442898	627.6638151
-332.7941104	-641.3018968	-4.176877348	722.5216184	-285.105469	-563.5579955	4.176754317	631.5854558
-328.0639762	-626.8080978	-4.703348248	707.486032	-275.6433548	-565.884589	4.703223232	629.4654458
-330.4411904	-626.0546624	-5.308326439	707.9293743	-257.0504557	-552.9589541	5.308181932	609.8087557
-330.8484009	-623.320205	-6.134611925	705.7098382	-236.9303531	-541.9303366	6.134449672	591.4914314
-325.5218911	-613.7963209	-7.184857619	694.8107997	-213.4086525	-529.1727835	7.18465891	570.6300965
-312.6305234	-600.2514077	-7.826733967	676.8314815	-187.5301927	-504.0731721	7.826513944	537.8834356
-282.8668822	-581.8566498	-7.883388449	647.0185328	-157.1435449	-468.5113986	7.883168	494.2258276
-245.8904858	-557.5564973	-7.15703246	609.411685	-127.291667	-429.7901909	7.156819713	448.3012344
-204.697587	-527.4262667	-6.499113829	565.7930783	-98.5633402	-394.5250974	6.498911733	406.7026191
-169.4755297	-497.5066854	-5.611070467	525.6104463	-73.16171493	-353.4242319	5.610838617	360.9609477
-140.8145321	-484.7827831	-5.045121425	504.8450579	-52.46142564	-323.5181402	5.044928731	327.7829152
-114.0445615	-472.8475258	-4.687265053	486.4287359	-38.79141243	-298.9220673	4.687098245	301.4649978
-87.74057608	-462.3042155	-4.205084265	470.5754765	-30.4645269	-271.9806996	4.204920471	273.7138464
-64.46879164	-445.2874773	-3.68988913	449.9453054	-25.01548777	-252.8247908	3.689703187	254.0861338
-50.39515381	-425.0640319	-3.21998171	428.0531171	-19.45107061	-225.9074271	3.219855465	226.7661289
-41.96999752	-404.9690904	-3.048770635	407.1495301	-14.68683164	-202.1884977	3.04863157	202.7441387
-34.79563095	-388.7133308	-2.815511681	390.2777429	-10.61445266	-181.452538	2.815383165	181.7845333
-27.38322524	-365.2396042	-2.629220509	366.2741082	-7.192334405	-163.7293374	2.629087918	163.908321
-20.41733892	-340.7363355	-2.293029701	341.3552051	-4.15482976	-144.0960267	2.292855942	144.1741472
-14.35295061	-322.5323132	-2.012539122	322.8577869	-1.76174042	-125.9609676	2.012416808	125.9893603
-8.536826366	-292.8119227	-1.789448343	292.9418058	0.219220016	-106.9817521	1.789340344	106.9969396
-4.612716782	-270.3978114	-1.785984163	270.44305	1.478665428	-85.26321572	1.785867981	85.29473448
-3.157553703	-249.1955696	-2.037988797	249.2239063	1.987706862	-69.77161631	2.037844478	69.82966584
-2.81068057	-230.3089837	-1.911426457	230.3340649	1.807901394	-60.77477873	1.911134248	60.83169134
-2.618733275	-214.7664071	-1.772360475	214.7896847	1.687883689	-56.75257377	1.772222439	56.80531976
-2.405702165	-193.106404	-1.744247137	193.1292652	1.717998415	-58.32187376	1.74413145	58.37323421
-2.367950985	-182.5072591	-1.947024552	182.5330045	2.032956606	-70.12555113	1.946907609	70.18202251
-2.504435514	-181.2621641	-2.356483712	181.2947803	2.613775685	-93.05962396	2.356337202	93.12613897
-2.586134075	-172.293733	-2.412251514	172.3300249	2.666745264	-99.55186833	2.412123951	99.61678754
-3.084350581	-186.1378541	-2.917643443	186.1862685	3.281616078	-127.8675591	2.917476881	127.94293
-3.65573005	-199.9533224	-3.147656022	200.0115078	3.342622441	-139.2714467	3.14751317	139.3471056
-4.171165496	-210.0595227	-3.328346005	210.1272938	3.319058365	-149.6556561	3.328170332	149.7294502
-4.752920874	-219.5822229	-3.778538103	219.6661563	3.620096334	-174.9804931	3.778361096	175.0587161
-5.345144958	-230.845127	-4.196620937	230.9451339	3.911557627	-204.7586752	4.196445134	204.8390234
-5.7195649	-235.6503472	-4.560510095	235.7638603	4.255298545	-237.1846522	4.56032003	237.2666503
-6.130656654	-243.6729828	-5.121554487	243.8038921	4.768188367	-276.2468817	5.121346016	276.3354908
-6.59366079	-258.5929771	-5.557220273	258.7367134	5.121822312	-299.9305175	5.557004755	300.0257134
-6.813816699	-270.7845219	-5.763414404	270.9315455	5.519176687	-319.2117447	5.763201302	319.3114682
-6.646060649	-268.5581458	-5.587627226	268.698473	5.400005043	-307.1326775	5.587405727	307.2309567
