# Supplementary material for: Personalised high tibial osteotomy has mechanical safety equivalent to generic device in a case–control in silico clinical trial
Source: Commun Med (Lond). 2021 Jun 30;1:6. doi: 10.1038/s43856-021-00001-7 (PMC9053187; doi:10.1038/s43856-021-00001-7)
Supplement: Supplementary file 3 — Supplementary Data 1 [file 43856_2021_1_MOESM3_ESM.zip › GENERIC_HS2_S1.csv]

201.9	NaN	192.58	112.59	142.57	190.15	110.25	143.58	210.39	NaN	275.3	226.08	221.35	127.65	188.59	112.1	238.74	150.67	62.7	398.48	81.349	179.59	102.41	113.17	138.35	47.248	102.5	129.56	259.81	112.91
152.3	NaN	151.51	87.121	106.82	152.55	84.646	118.39	164.09	NaN	216.13	174.92	166.59	96.626	143.63	87.729	175.84	118.88	49.182	292.04	63.359	141.76	77.589	86.522	107.55	37.77	69.907	108.51	190.85	82.591
161.14	NaN	164.76	99.837	102.73	176.03	89.133	123.14	163.32	NaN	218.43	181.05	161.17	97.776	153	106.87	207.77	139.96	51.682	315.79	60.815	129.37	83.565	81.108	102.95	57.532	61.162	128.58	249.69	81.789
45.75	NaN	207.49	45.997	18.371	30.56	26.034	27.204	27.037	NaN	133.28	55.357	76.114	90.736	91.405	20.107	178.78	128.94	13.098	44.052	54.88	106.37	15.334	22.472	21.765	54.845	39.795	121.07	122.6	18.866
57.781	NaN	93.417	113.9	61.66	71.993	122.08	69.158	83.376	NaN	113.89	46.731	50.731	167.78	108.69	99.677	142.86	66.601	97.473	52.073	170.24	112.47	71.232	141.86	125.61	128.08	122.79	72.463	150.79	33.99
304.47	NaN	225.43	267.73	166.93	191.6	227.26	175.62	274.52	NaN	396.47	NaN	513.26	165.45	244.17	142.17	196.38	184.67	131.1	NaN	218.37	214.89	163.52	220.54	209.34	120.96	157.77	174.93	246.26	158
159.4	NaN	160.81	125.74	71.307	125.06	145.04	101.46	125.75	NaN	218.81	NaN	265.9	67.273	131.99	57.728	114.89	64.089	75.066	NaN	139.1	111.49	53	113.54	180.3	48.591	95.872	113.58	124.19	84.127
47.297	NaN	169.62	127.22	90.576	45.272	95.029	44.384	47.068	NaN	98.725	NaN	46.209	66.985	189.06	123.87	121.75	102.4	20.543	NaN	283.21	75.014	73.548	127.93	70.842	59.553	98.805	96.264	103.71	25.015
159.77	NaN	136.86	70.687	81.964	123.89	79.823	76.488	105.98	NaN	175.9	NaN	232.18	70.798	105.04	61.299	120.74	63.959	34.212	NaN	153.22	104.63	66.767	85.076	83.009	42.97	77.058	81.673	150.81	79.93
370.18	NaN	249.29	284.37	175.88	215.96	253.42	196.53	298.02	NaN	453.34	NaN	573.29	177.54	261.33	156.86	216.29	178.79	142.79	NaN	242.6	248.89	180.46	236.85	230.08	91.016	147.73	189.95	272.08	181.94
NaN	NaN	278.31	166.29	143.39	57.584	162.01	163.31	75.001	NaN	272.77	NaN	74.725	193.88	360.68	72.592	230.86	104.82	80.24	NaN	73.472	93.873	147.78	158.84	79.244	36.053	118.49	199.4	99.13	38.821
NaN	NaN	135.54	109.69	84.213	113.01	75.354	77.697	104.4	NaN	NaN	NaN	189.52	82.939	132.48	54.631	141.18	69.583	55.507	NaN	44.568	87.914	56.671	65.69	77.222	42.783	116.02	164.99	133.66	66.603
NaN	NaN	188.74	253.07	147.93	193.08	234.35	164.38	269.06	NaN	NaN	NaN	516.32	141.85	234.88	138.01	189.86	163.06	125.41	NaN	216.5	208.91	149.6	218.54	208.01	79.651	130.98	166.73	236.87	158.35
NaN	NaN	164.94	102.72	82.926	94.816	159.34	131.21	92.564	NaN	NaN	NaN	157.88	99.879	281.21	55.392	162.79	88.896	62.404	NaN	183.96	166.72	76.72	77.102	147.72	44.943	116.74	160.98	184.13	51.773
NaN	NaN	265.27	109.68	144.93	60.021	285.54	181.64	72.961	NaN	NaN	NaN	62.782	226.06	640.08	121.24	106.27	111.94	79.507	NaN	192.05	184.01	143.68	85.449	207.33	47.073	125.92	174.56	205.33	35.081
