# Supplementary material for: Personalised high tibial osteotomy has mechanical safety equivalent to generic device in a case–control in silico clinical trial
Source: Commun Med (Lond). 2021 Jun 30;1:6. doi: 10.1038/s43856-021-00001-7 (PMC9053187; doi:10.1038/s43856-021-00001-7)
Supplement: Supplementary file 3 — Supplementary Data 1 [file 43856_2021_1_MOESM3_ESM.zip › GENERIC_HS2_S3.csv]

322.57	NaN	373.74	280.9	271	348.01	275.08	260.07	452.52	NaN	454.79	818.03	385.71	271.43	600.66	150.92	333.42	236.63	160.89	948.38	208.9	319.66	156.88	222.7	301.11	131.56	199.43	278.88	697.81	196.71
375.87	NaN	421.06	211.11	196.64	262.81	303.7	196.45	341.73	NaN	400.75	749.81	284.75	272.58	727.45	117.04	317.36	236.21	123.03	978.89	157.9	249.46	112.69	164.22	305.49	99.603	142.2	273.55	666.72	138.29
528.28	NaN	707.65	237.78	220.73	316.39	311.78	211.84	379.32	NaN	392.83	749.83	314.84	271.83	852.77	134.4	486.81	240.73	123.25	972.54	147.13	363	113.17	177.68	276.54	104.16	143.86	284.99	701.64	154.12
111.74	NaN	897.09	100.58	11.938	26.915	25.531	20.407	24.986	NaN	514.87	100.3	57.637	292.08	204.08	21.463	312.35	291.12	11.502	38.58	101.95	234.57	10.377	11.545	58.254	51.772	33.226	289.66	450.85	10.991
114.49	NaN	222.86	205.39	91.251	78.881	226.79	144.06	148.24	NaN	592.15	126.6	165.8	360.77	241.03	134.49	276.04	220.46	159.84	133.5	250.03	195.93	125.79	218.77	169.03	195.34	171.84	234.6	373.55	59.335
794.88	NaN	527.15	687.38	244.61	296.78	511.39	297.07	407.98	NaN	981.53	NaN	499.46	373.91	849.52	194.49	336.52	294.59	198.43	NaN	620.07	553.27	181.07	569.51	907.21	155.06	276.37	568.04	1048.9	194.85
635.93	NaN	543.81	451.09	165.53	206.29	553.3	313.93	245.16	NaN	981.78	NaN	319.32	320.55	961.85	192.49	329.14	227.15	193.31	NaN	711.36	615.04	130.3	556.83	994.36	107.3	274.87	516.69	946.02	116.53
116.96	NaN	564.48	241	173.92	43.849	234.19	67.472	58.136	NaN	541.3	NaN	49.067	278.9	651.6	207.72	301.9	303.05	19.52	NaN	509.1	238.69	138.76	311.87	169.61	118.78	150.72	282.49	394.28	25.785
228.84	NaN	550.3	267.39	201.49	220.12	241.05	165.75	265.42	NaN	459.79	NaN	308.89	301.32	673.62	211.37	255.96	217.12	96.058	NaN	521.71	207.24	137.7	331.16	196.19	109.43	173.31	199.93	367.12	136.99
788.42	NaN	990.43	728.45	299.69	333.65	627.12	494.26	445.13	NaN	1153.3	NaN	566.49	495.44	1415.1	339.88	624.57	298.9	244.81	NaN	586.18	684.26	243.72	583.53	1070.8	158.55	275.15	604.11	1117.5	227.2
NaN	NaN	1107.5	370.76	293.16	91.951	587.73	428.57	124.49	NaN	710.77	NaN	127.49	553.34	1625.6	250.18	729.72	299.4	195.84	NaN	423.57	254.38	270.5	538.12	234.63	101.59	248.73	470.15	385.86	46.902
NaN	NaN	969.81	360.38	239.66	195.16	500.52	353.23	246.49	NaN	NaN	NaN	276.25	446.94	1428.2	244.11	653.73	240.78	177.3	NaN	400.62	270.51	216.42	504.91	238.44	107.9	264.01	444.89	369.73	118.42
NaN	NaN	918.68	608.38	287.98	287.4	691.86	400.05	393.02	NaN	NaN	NaN	505.86	514.56	1808.8	323.59	683.18	268.8	190.27	NaN	489.33	503.42	237.13	612.46	742.37	142.38	239.32	496.62	904.61	198.11
NaN	NaN	1015.4	352.91	241.85	151.21	962.19	368.86	198.69	NaN	NaN	NaN	227.91	452.58	2095.2	249.35	632.28	269.97	177.48	NaN	546.97	537.04	231.03	501.07	698.23	102	251.19	519.08	908.91	83.579
NaN	NaN	1117.7	177.12	289.62	73.969	1045.4	426.84	93.294	NaN	NaN	NaN	91.024	396.68	2397.2	279.58	302.87	302.83	134.79	NaN	497.92	467.61	268.25	280.08	550.67	107.76	248.21	361.89	489.78	26.017
