# Supplementary material for: Personalised high tibial osteotomy has mechanical safety equivalent to generic device in a case–control in silico clinical trial
Source: Commun Med (Lond). 2021 Jun 30;1:6. doi: 10.1038/s43856-021-00001-7 (PMC9053187; doi:10.1038/s43856-021-00001-7)
Supplement: Supplementary file 3 — Supplementary Data 1 [file 43856_2021_1_MOESM3_ESM.zip › GENERIC_HS2_VMS.csv]

296.95	NaN	339.78	255.18	254.06	311.82	254.86	238.78	425.61	NaN	426.14	719.46	364.57	223.98	418.5	148.27	297.88	219.17	149.17	806.13	193.69	299.6	148.2	205.93	255.18	123.08	183.26	261.02	531.97	184.56
323.67	NaN	335.89	191.77	184.45	236.08	285.34	180.62	321.71	NaN	325.02	663.91	271.04	203.05	539	115.01	300.32	218.91	114.12	736.58	146.37	249.17	106.55	150.63	279.02	92.101	130.54	278.75	549.01	129.82
393.72	NaN	500.78	215.9	206.75	283.93	262.13	194.85	356.74	NaN	361.46	639.29	298.67	194.62	539.53	134.02	372.34	222.89	114.39	712.22	136.11	313.91	107.54	163.75	217.76	99.687	132.18	270.29	537.27	144.71
100.72	NaN	912.14	114.54	21.804	35.447	26.888	33.781	34.499	NaN	420.57	97.513	77.981	292.08	236.49	21.418	373.35	319.29	15.799	42.472	126.8	245.31	18.067	26.196	61.817	53.205	39.403	281.52	428.52	19.368
102.56	NaN	222.21	187.79	89.05	79.006	206.37	131.51	136.09	NaN	462.71	114.03	151.67	368.97	271.4	130.68	308.45	209.71	144.62	123.31	227.18	191.91	113.43	200.09	158.54	180.42	157.82	223.09	278.62	54.61
660.03	NaN	387.93	530.82	240.54	271.63	419.29	250.36	404.97	NaN	808.59	NaN	497.94	328.61	676.24	187.64	344.1	338.35	185.46	NaN	483.55	416.95	178.88	442.95	718.71	153.95	224.93	504.98	755.36	178.97
540.19	NaN	434.06	413.96	187.26	191.25	551.91	312.58	228.24	NaN	932.26	NaN	306.24	273.81	877.96	179.03	307.31	185.31	217.39	NaN	638.75	552.82	131.58	545.2	866.67	119.42	324.74	460.58	745.65	108.67
104.15	NaN	536.63	264.63	203.46	50.292	259.7	75.591	57.387	NaN	462.95	NaN	66.468	234.31	661.22	253.24	314.26	274.52	24.97	NaN	541.66	201.75	160.42	309.88	189.37	127.31	182.14	252.14	326.37	33.318
210.85	NaN	371.65	204.54	168.79	199.86	200.01	151.67	248.57	NaN	359.99	NaN	296.02	232.54	487.48	174.13	244.28	151.63	88.644	NaN	435.07	192.99	106.88	295.67	185.32	101.29	184.5	202.95	272.74	128.4
569.47	NaN	725.17	560.21	251.94	305.03	440.14	332.73	441.87	NaN	832.75	NaN	556.55	367.37	1094.9	259.95	404.29	337.05	209.68	NaN	443.19	466.1	189.5	462.67	731.5	157.03	246.71	397.85	758.62	209.05
NaN	NaN	1142	409.7	338.03	90.246	628.28	477.81	118.19	NaN	687.2	NaN	122.45	637.08	1675.6	262.44	728.99	262.72	211.46	NaN	365.16	269.88	315.94	533.81	236.7	103.27	277.3	503.88	363.69	47.998
NaN	NaN	783.57	337.12	212.29	180.28	393.01	307.07	231.45	NaN	NaN	NaN	264.79	421.11	1091.6	197.75	539.33	182.3	191.99	NaN	270.96	274.93	198.92	422.63	225.77	111.74	287.03	454.3	375.35	111.07
NaN	NaN	718.05	467.15	223.64	263.13	510.53	272.24	390.12	NaN	NaN	NaN	500.89	400.29	1325.2	248.42	504.13	304.29	181.5	NaN	386.42	335.48	168.7	465.4	499.26	133.84	204.65	324.82	616.23	182.46
NaN	NaN	905.85	343.64	236.91	143.44	898.95	349.83	186.36	NaN	NaN	NaN	218.79	454.56	1872	218.75	522.97	224.67	196.93	NaN	519.17	544.83	243.19	432.04	662.37	112.42	281.95	515.9	854.27	78.42
NaN	NaN	1142	207.77	327.85	73.618	1116.9	472.59	88.898	NaN	NaN	NaN	87.601	407.57	2646.9	314.01	292.68	273.92	154.53	NaN	504.85	526.99	302.1	270.92	615.96	112.76	283.02	401.55	491.3	47.697
