# Supplementary material for: Personalised high tibial osteotomy has mechanical safety equivalent to generic device in a case–control in silico clinical trial
Source: Commun Med (Lond). 2021 Jun 30;1:6. doi: 10.1038/s43856-021-00001-7 (PMC9053187; doi:10.1038/s43856-021-00001-7)
Supplement: Supplementary file 3 — Supplementary Data 1 [file 43856_2021_1_MOESM3_ESM.zip › GENERIC_HS3_S1.csv]

85.936	NaN	94.107	69.261	35.601	52.243	48.75	39.183	71.532	NaN	54.917	71.379	48.627	38.427	65.492	43.113	74.991	58.818	28.325	7.3338	36.783	48.37	27.437	51.292	45.74	34.763	60.429	47.513	103.8	23.331
63.056	NaN	70.787	51.971	25.517	40.529	35.432	28.795	53.339	NaN	40.64	53.669	35.636	27.933	48.198	32.614	55.007	46.393	20.56	4.2974	26.735	34.506	21.762	37.21	32.702	26.282	43.096	35.519	75.262	16.43
60.772	NaN	75.892	62.9	27.87	46.577	40.159	32.279	57.558	NaN	42.727	56.206	61.97	29.381	55.083	41.861	72.292	66.533	27.979	22.138	28.503	57.612	50.858	47.22	41.136	32.119	39.684	41.225	95.719	18.723
20.96	NaN	18.796	9.8119	3.9545	9.2459	6.4377	5.2816	5.0063	NaN	6.9066	18.414	19.501	3.6005	7.3182	8.1181	8.4688	9.4382	6.5524	19.061	7.3441	11.676	4.2244	5.8094	5.9928	20.926	18.146	6.5459	7.8297	4.9544
22.087	NaN	32.051	57.102	30.866	11.924	48.643	43.118	48.982	NaN	40.761	41.464	32.453	28.435	44.346	65.75	61.601	47.387	51.726	63.744	95.851	72.423	25.368	76.31	60.12	65.838	81.973	46.785	58.181	13.34
134.85	NaN	109.74	97.843	48.35	41.129	62.475	54.102	127.17	NaN	90.945	168.36	130.08	65.844	98.717	70.281	67.929	51.977	51.338	46.84	91.032	74.048	33.148	80.108	94.266	69.995	91.189	62.594	133.47	24.497
73.478	NaN	65.222	80.367	19.941	29.283	28.325	21.36	44.804	NaN	39.063	74.565	65.897	22.66	70.48	20.552	35.256	32.259	14.187	42.263	23.165	27.841	13.778	50.188	32.531	26.917	38.431	28.794	85.938	14.928
18.703	NaN	46.608	27.402	6.6141	10.197	17.845	12.544	23.116	NaN	16.977	NaN	20.48	14.498	29.27	16.976	23.01	25.931	8.872	12.945	17.245	22.325	9.3722	16.116	18.394	12.239	19.422	18.853	139.67	3.8552
69.802	NaN	63.392	41.435	23.741	31.889	33.096	24.394	41.831	NaN	37.943	NaN	52.769	27.22	43.757	21.81	38.145	33.106	15.009	34.762	22.794	30.64	16.632	31.061	27.665	25.437	40.217	32.264	62.197	15.47
155.63	NaN	118.69	97.935	43.629	43.457	65.863	55.893	130.43	NaN	89.541	NaN	140.28	71.864	96.301	74.978	75.442	52.017	53.349	62.321	97.756	81.127	31.784	81.726	92.26	62.988	88.907	62.127	139.39	22.77
29.937	NaN	62.989	46.488	15.088	17.173	22.083	17.823	36.088	NaN	26.767	NaN	26.28	18.642	59.337	19.838	25.131	32.558	9.7071	16.975	22.043	25.672	11.095	49.859	50.595	19.038	28.684	24.709	115.09	9.5062
60.946	NaN	56.876	42.38	23.901	27.942	33.521	24.475	42.084	NaN	38.645	NaN	42.441	26.138	47.583	19.05	35.766	33.803	14.991	29.899	21.623	30.045	19.479	42.401	38.842	25.204	41.273	30.878	53.135	15.587
139.5	NaN	89.052	84.202	38.669	35.447	60.165	44.887	128.15	NaN	77.856	NaN	120.98	61.952	89.506	66.954	68.154	45.032	45.028	64.861	84.154	68.956	25.466	77.965	84.023	57.62	77.986	52.192	117.84	21.583
51.084	NaN	58.398	107.08	19.108	22.193	27.631	20.345	36.52	NaN	32.74	NaN	32.111	21.326	64.497	19.113	30.311	32.467	10.524	30.195	19.241	26.903	12.959	40.852	43.758	24.111	38.634	27.425	59.852	11.871
24.996	NaN	59.793	83.188	8.9344	14.181	18.804	13.824	30.375	NaN	19.491	NaN	19.429	14.045	67.552	NaN	30.735	29.084	9.4582	11.98	20.041	34.206	16.606	61.771	NaN	16.493	21.734	19.407	139.49	4.6734
