# Supplementary material for: Personalised high tibial osteotomy has mechanical safety equivalent to generic device in a case–control in silico clinical trial
Source: Commun Med (Lond). 2021 Jun 30;1:6. doi: 10.1038/s43856-021-00001-7 (PMC9053187; doi:10.1038/s43856-021-00001-7)
Supplement: Supplementary file 3 — Supplementary Data 1 [file 43856_2021_1_MOESM3_ESM.zip › GENERIC_HS3_S3.csv]

149.87	NaN	228.35	177.71	91.829	117.3	128.1	99.061	205.04	NaN	148.63	192.85	164.78	99.052	201.07	61.438	114.17	131.54	67.282	5.9991	95.603	123.35	52.036	124.18	120.7	99.055	142.06	112.67	196.66	61.686
107.97	NaN	167.22	128.42	62.042	78.837	88.987	66.97	147.34	NaN	103.41	136.23	112.54	68.402	142.26	44.675	80.255	100.74	45.468	4.8244	66.737	82.798	34.738	88.298	80.627	71.243	100.7	80.909	140.73	40.614
123.2	NaN	199.49	153.38	70.388	91.267	98.775	70.322	163.94	NaN	119.02	152	127.64	72.831	169.41	56.552	83.947	104.56	40.179	17.112	82.246	76.334	55.549	98.557	88.584	77.837	102.27	78.497	180.46	48.356
13.518	NaN	15.179	7.3259	2.8085	5.254	9.9408	7.9457	5.7439	NaN	4.5957	14.197	20.316	2.3905	5.7322	6.7504	5.9653	8.9865	5.014	12.278	7.6695	6.9364	5.2807	6.0398	5.2927	20.011	19.236	5.172	8.0313	5.0263
59.34	NaN	73.516	124.98	44.557	22.586	110.32	73.518	96.143	NaN	68.117	99.956	97.292	51.414	92.608	95.359	91.609	125.38	83.801	71.805	148.11	115.56	49.063	132.82	90.645	108.33	116.19	135.22	127	22.975
179.37	NaN	226.23	312.93	109.51	103.31	151.5	108.33	203.82	NaN	165.72	309.68	191.31	126.11	263.08	119.77	135.41	151.59	86.886	28.287	158.84	148.04	69.882	182.16	179.12	102.66	153.44	149.53	310.53	64.042
102.23	NaN	130.05	301.81	46.405	55.027	73.878	47.795	108.8	NaN	84.811	295.4	104.73	56.473	259.18	37.7	68.351	87.403	26.623	24.409	44.283	62.982	29.602	155.4	59.069	57.897	78.933	76.128	313.78	29.61
22.68	NaN	103.84	89.323	6.2245	6.2715	14.049	9.7512	18.612	NaN	14.716	NaN	19.863	18.358	102.09	14.408	21.667	19.7	6.4628	15.541	18.827	18.513	8.2048	33.091	16.837	10.55	17.265	16.641	323.26	5.5188
108.32	NaN	139.48	110.33	61.012	71.8	88.809	62.517	129.63	NaN	101.38	NaN	119.55	68.16	135.49	43.585	81.24	93.258	38.491	19.863	58.07	81.722	36.966	80.448	78.619	65.963	94.615	84.39	276.38	38.893
197.49	NaN	258.57	348.68	123.44	123.08	163.32	118.3	229.77	NaN	187.86	NaN	217.97	136.4	301.05	130.01	158.44	168.27	95.254	38.595	174.66	161.61	73.063	206.38	194.78	113.15	163.59	163.05	457.4	73.781
43.005	NaN	184.85	177.59	19.739	26.654	34.69	24.945	52.419	NaN	37.277	NaN	39.96	24.831	213.04	19.099	32.857	40.657	16.637	15.869	26.751	30.908	12.673	161.65	120.67	28.805	41.486	30.56	402.51	14.032
98.113	NaN	177.27	177.67	48.654	60.759	76.908	54.06	115.97	NaN	87.633	NaN	102.45	56.232	217.07	39.329	70.549	80.271	33.828	18.506	54.178	69.418	29.594	165.39	110.98	61.513	88.19	70.203	374.34	33.697
175.06	NaN	183.49	197.47	103.62	102.71	142.06	99.379	200.33	NaN	162.97	NaN	190.66	120.51	226.91	114.34	134.15	144.78	78.068	38.011	148.8	137.08	63.347	175.71	168.72	87.504	138.66	140.57	430.14	63.011
73.926	NaN	180.63	205.54	28.019	36.734	52.084	34.751	80.281	NaN	59.18	NaN	69.845	36.569	215.42	28.224	47.206	60.713	20.529	22.947	36.858	42.64	17.864	160.1	113.71	47.63	65.789	47.993	378.9	20.044
24.653	NaN	182.79	216.56	8.7861	7.0903	16.268	12.668	28.767	NaN	19.392	NaN	19.772	22.465	219.53	NaN	26.532	27.052	8.0907	13.494	19.747	29.241	14.165	110	NaN	11.73	19.822	18.647	413.88	6.4632
