# Supplementary material for: Personalised high tibial osteotomy has mechanical safety equivalent to generic device in a case–control in silico clinical trial
Source: Commun Med (Lond). 2021 Jun 30;1:6. doi: 10.1038/s43856-021-00001-7 (PMC9053187; doi:10.1038/s43856-021-00001-7)
Supplement: Supplementary file 3 — Supplementary Data 1 [file 43856_2021_1_MOESM3_ESM.zip › GENERIC_HS3_VMS.csv]

137.9	NaN	207.36	160.78	86.163	105.05	119.02	90.61	191.53	NaN	138.11	180.95	154.56	88.322	185.07	60.323	106.56	121.97	62.299	7.2556	88.263	114.99	49.342	115.13	114.21	93.01	130.28	104.73	182.79	57.748
99.368	NaN	151.97	116.19	58.247	71.517	82.248	61.36	137.66	NaN	96.136	127.84	105.44	60.946	130.9	44.188	75.165	93.115	42.168	4.2415	61.563	77.2	32.996	81.528	76.252	66.603	92.143	75.273	130.82	38.038
113.77	NaN	180.96	138.84	66.019	82.311	91.834	64.621	153.01	NaN	110.66	142.68	119.63	65.126	155.61	56.39	83.359	98.302	37.394	22.265	74.051	71.475	54.892	91.13	83.678	72.984	94.762	73.174	167.51	45.389
21.349	NaN	20.711	11.768	5.0806	11.895	7.3583	6.8141	5.7405	NaN	8.4144	18.289	19.757	4.3495	9.0654	8.7429	10.694	11.558	8.1771	18.98	7.5282	13.216	6.674	7.6527	7.4381	20.122	20.158	8.1189	9.7691	5.1275
53.135	NaN	73.016	113.86	43.269	21.305	100.04	67.599	88.276	NaN	61.996	90.441	89.046	46.317	85.157	86.163	89.695	112.03	76.181	70.257	134.44	104.71	44.505	121.04	84.601	99.923	107.36	120.48	116.58	21.738
177.67	NaN	205.81	250.1	105.52	94.082	150.57	107.28	201.02	NaN	163.58	242.14	180.75	123.89	212.28	118.33	124.45	139.64	85.85	45.044	156.91	146.27	69.064	180.32	177.91	101.68	152.24	139.72	214.65	58.639
94.569	NaN	119.86	325.62	43.432	50.946	66.618	43.533	101.01	NaN	78.669	267.18	100.17	50.034	270.49	34.913	63.577	79.337	24.617	41.079	42.722	58.014	27.62	167.8	53.792	52.864	72.912	70.143	288.56	27.638
22.37	NaN	121.85	90.776	8.0362	10.005	21.623	15.054	29.587	NaN	21.082	NaN	28.442	17.879	102.43	19.912	22.624	30.084	11.013	12.822	22.3	22.049	10.607	35.366	22.644	15.206	24.008	21.976	361.9	4.8329
99.86	NaN	128.12	99.826	57.193	65.16	81.24	57.151	120.58	NaN	94.033	NaN	112.44	60.536	124.32	40.575	75.833	85.116	35.614	33.437	53.489	76.046	34.755	73.743	74.258	60.643	87.206	78.273	218.91	36.357
190.6	NaN	235.44	276.81	114.04	111.31	162.32	117.16	215.92	NaN	174.48	NaN	204.3	134.19	236.41	128.44	145.87	155.34	94.117	57.618	172.54	159.68	72.207	192.39	193.46	112.09	162.32	150.61	331.81	67.667
40.11	NaN	200.9	164.94	18.991	25.367	31.564	23.194	49.265	NaN	35.27	NaN	38.021	24.449	224.36	26.579	31.59	41.21	15.593	16.508	29.252	29.471	12.949	175.62	139.07	26.331	38.949	32.427	408.78	13.358
90.698	NaN	172.6	149.1	45.87	55.455	69.469	49.6	108.14	NaN	81.625	NaN	96.367	50.138	215.59	36.807	66.239	73.352	31.402	28.737	49.931	64.867	28.016	171.49	120.13	56.068	81.607	65.363	313.42	31.614
160.83	NaN	164.08	195.19	95.699	92.719	141.19	98.418	184.78	NaN	149.87	NaN	178.7	118.4	200.22	112.95	123.6	133.22	77.131	66.604	146.99	135.44	62.607	169.44	167.58	86.686	137.59	130.26	310.11	57.743
68.755	NaN	190.62	248.79	26.71	34.684	47.214	32.161	74.945	NaN	55.387	NaN	65.929	32.799	228.51	26.88	44.79	55.983	19.186	29.413	34.022	40.252	17.15	172	128.02	43.797	61.363	44.874	343.22	18.988
29.601	NaN	200.01	222.66	10.456	14.47	23.504	14.216	39.17	NaN	23.966	NaN	30.783	22.104	224.13	NaN	30.765	34.954	9.3787	11.7	25.315	33.847	16.715	114.53	NaN	20.601	28.642	23.527	443.43	6.3243
