# Supplementary material for: Personalised high tibial osteotomy has mechanical safety equivalent to generic device in a case–control in silico clinical trial
Source: Commun Med (Lond). 2021 Jun 30;1:6. doi: 10.1038/s43856-021-00001-7 (PMC9053187; doi:10.1038/s43856-021-00001-7)
Supplement: Supplementary file 3 — Supplementary Data 1 [file 43856_2021_1_MOESM3_ESM.zip › GENERIC_HS4_S1.csv]

17.457	NaN	34.884	46.171	19.001	15.499	27.396	21.81	19.255	NaN	19.081	22.834	23.541	15.837	25.505	9.5122	26.011	26.268	14.594	28.145	16.642	22.636	19.118	30.316	21.685	21.66	27.416	20.395	19.241	15.61
12.322	NaN	26.461	33.906	12.892	11.18	19.556	14.594	13.081	NaN	13.36	15.992	16.249	10.59	18.245	5.3882	24.94	19.756	8.8735	20.772	12.1	16.703	15.394	21.087	14.098	15.065	19.367	13.915	13.408	10.638
19.187	NaN	33.185	42.811	17.798	31.034	23.361	21.874	16.404	NaN	15.259	17.567	37.464	13.351	21.951	13.864	52.423	34.125	20.367	24.72	15.704	44.814	45.817	32.603	29.287	17.983	22.191	19.645	15.823	12.432
7.7447	NaN	5.6376	5.6825	4.567	7.2094	4.0983	5.5557	1.91	NaN	1.9503	5.3716	6.2758	2.3631	1.891	2.6753	7.361	3.4985	5.3713	4.2634	2.5646	7.9965	5.1444	3.5945	4.4793	8.2626	6.3156	3.0262	1.9374	3.0951
11.62	NaN	19.069	34.931	15.666	5.5445	24.122	19.615	14.308	NaN	15.404	17.358	17.043	10.531	22.793	16.982	19.012	22.691	24.801	17.212	30.15	34.08	13.541	31.767	20.554	30.036	34.969	20.927	13.303	9.7959
19.527	NaN	36.828	56.877	27.54	16.779	26.418	28.896	23.944	NaN	22.98	29.415	32.669	23.445	30.555	14.99	15.123	23.275	25.052	28.154	27.259	30.393	15.151	33.415	33.406	40.332	44.212	21.623	22.018	13.809
11.724	NaN	24.733	62.962	12.087	6.677	16.919	10.356	8.2075	NaN	12.063	13.793	19.963	9.684	18.099	4.8096	8.3224	14.07	9.2863	17.814	11.103	12.447	7.9447	24.865	17.891	14.411	16.901	11.511	11.576	7.9452
2.4577	NaN	8.8117	18.778	3.0866	8.0022	5.2937	3.9689	3.0476	NaN	3.6501	6.6102	15.239	3.7507	6.8167	3.1202	10.537	6.6649	5.7133	7.315	6.1928	8.1418	3.7277	6.6635	5.9189	6.5968	9.6055	4.3737	4.081	2.1819
12.393	NaN	24.855	29.59	12.79	9.6182	18.077	13.12	11.224	NaN	14.243	15.987	15.486	11.61	19.897	5.2227	8.9853	16.088	9.7087	20.689	12.726	12.546	10.553	18.993	13.465	12.897	16.678	13.608	14.095	10.071
22.323	NaN	41.938	55.742	26.398	20.292	29.864	28.597	21.8	NaN	25.532	30.79	33.958	24.609	34.32	15.576	17.006	26.839	24.644	32.151	26.093	29.473	16.85	32.958	33.413	40.11	43.406	24.408	23.166	15.584
6.8032	NaN	19.954	42.035	7.5418	6.5348	11.18	7.419	6.2853	NaN	8.38	10.87	20.421	6.0929	12.755	3.4118	9.8795	14.69	5.2366	13.384	7.2022	8.5084	9.6453	12.231	8.3706	10.349	11.752	7.7928	8.0823	5.8442
12.374	NaN	25.21	29.904	12.567	9.4219	17.76	12.748	10.926	NaN	13.581	15.506	25.899	10.613	19.541	8.1912	17.618	15.94	7.9947	20.992	11.241	12.178	19.832	17.54	12.736	12.516	16.426	12.398	13.601	10.004
20.552	NaN	30.646	45.921	22.687	17.244	26.84	20.805	25.269	NaN	22.977	26.686	30.518	22.917	31.41	19.781	15.067	23.457	20.229	30.008	26.704	24.516	14.487	30.798	26.972	34.318	35.557	21.181	20.965	14.201
NaN	NaN	21.534	36.69	9.6643	8.1239	14.505	8.8768	7.7293	NaN	10.856	13.354	17.845	7.976	16.46	5.0095	18.865	16.601	5.1043	17.1	8.1976	10.94	13.584	15.04	NaN	12.62	14.644	9.1179	10.397	7.1563
NaN	NaN	20.423	34.541	3.394	11.714	7.6607	5.0557	2.3666	NaN	4.0681	5.6561	14.568	4.4695	8.1095	5.3065	18.108	7.9958	8.7071	11.957	6.1319	18.097	4.5573	9.0513	NaN	6.2965	8.4061	4.4319	5.6568	2.1709
