# Supplementary material for: Personalised high tibial osteotomy has mechanical safety equivalent to generic device in a case–control in silico clinical trial
Source: Commun Med (Lond). 2021 Jun 30;1:6. doi: 10.1038/s43856-021-00001-7 (PMC9053187; doi:10.1038/s43856-021-00001-7)
Supplement: Supplementary file 3 — Supplementary Data 1 [file 43856_2021_1_MOESM3_ESM.zip › GENERIC_HS4_S3.csv]

37.646	NaN	106.35	114.33	44.093	36.018	63.514	45.131	52.604	NaN	47.2	57.353	76.261	35.871	71.082	12.48	28.274	58.993	28.83	81.769	41.676	44.798	28.489	66.389	50.7	61.012	68.582	36.812	46.162	37.685
25.33	NaN	75.829	80.205	28.459	18.224	42.358	27.298	34.302	NaN	31.202	37.427	49.173	22.547	47.892	6.8456	18.575	40.798	15.598	57.287	26.529	24.833	19.366	45.022	29.798	38.828	46.441	23.755	30.638	24.248
29.617	NaN	100.79	99.981	31.664	26.507	49.712	29.145	41.936	NaN	35.985	40.056	59.163	22.852	60.275	9.4806	37.363	50.589	18.77	74.55	34.075	39.504	44.295	52.875	30.427	39.538	51.954	25.267	38.195	29.654
6.8915	NaN	7.5928	4.4421	2.7103	3.7978	9.4494	6.0616	1.9472	NaN	1.3626	4.2926	18.779	1.5885	3.508	3.8022	4.2977	4.0872	3.2804	5.52	4.3577	4.6394	4.7118	5.0354	4.7503	8.1875	7.6942	3.2034	3.2052	6.3265
25.164	NaN	53.341	80.196	30.288	9.0975	49.465	31.918	28.579	NaN	40.878	36.989	45.397	21.948	71.374	29.915	27.043	52.023	38.22	55.903	50.209	50.402	24.175	70.665	35.596	55.366	50.811	46.351	38.596	16.883
62.436	NaN	122.41	243.37	81.005	53.055	86.079	67.084	61.734	NaN	80.552	93.049	84.547	65.651	113.74	41.637	43.45	72.196	55.832	100.45	60.164	77.184	47.412	114.17	87.536	75.017	97.031	61.273	65.16	46.617
24.011	NaN	51.666	229.69	26.474	12.396	36.127	21.204	20.822	NaN	31.129	33.438	37.094	22.233	44.98	7.6267	12.196	35.965	9.7307	41.976	17.075	20.246	15.965	38.344	23.809	29.47	32.243	25.16	27.885	18.892
6.6271	NaN	8.1753	52.382	2.2389	3.9407	10.828	7.7506	3.5193	NaN	4.8785	4.7732	22.693	4.3046	8.8438	5.2564	4.2576	6.4066	5.0374	9.8712	5.7153	4.9243	6.4225	6.9857	5.0141	5.9039	5.535	4.8613	5.432	6.2049
28.345	NaN	58.975	75.286	32.863	22.176	43.828	29.25	30.047	NaN	35.74	40.822	48.134	27.045	51.971	9.4845	19.778	41.516	17.023	51.09	21.012	30.398	20.51	46.278	33.529	37.87	42.435	29.192	32.644	24.292
66.184	NaN	136.97	269.8	89.319	60.868	94.65	73.282	69.071	NaN	89.081	97.368	94.998	70.561	125.93	45.017	52.935	81.574	61.762	109.43	65.555	81.444	48.574	119.32	92.064	83.591	102.85	68.418	73.302	52.819
9.684	NaN	25.984	162.66	8.3727	5.9539	15.918	9.7101	9.8175	NaN	10.408	12.565	23.178	7.6282	15.489	5.3021	5.784	15.89	6.5141	18.1	8.0354	8.8839	8.6489	17.232	11.043	15.45	17.773	9.1184	11.172	8.4284
24.024	NaN	56.351	164.54	23.116	14.366	35.745	23.135	25.911	NaN	26.639	31.646	39.585	19.504	39.366	8.3688	13.98	33.515	12.61	43.352	16.242	22.22	19.002	37.155	24.722	29.019	38.346	22.295	26.59	20.619
57.542	NaN	94.919	174.23	73.43	45.819	80.102	58.205	58.982	NaN	74.307	80.981	78.658	60.472	105.53	39.119	40.757	67.293	47.415	94.262	52.773	64.806	44.737	103.43	74.995	68.406	85.595	56.885	62.057	44.932
NaN	NaN	38.113	163.16	10.782	5.9091	21.854	12.119	13.009	NaN	15.187	18.03	23.653	10.282	22.93	4.5477	7.5113	21.767	4.8638	26.41	8.4169	9.6759	11.501	22.919	NaN	19.1	24.545	12.893	16.195	11.447
NaN	NaN	14.54	161.04	2.1483	5.553	10.698	7.6261	3.3751	NaN	3.7815	5.6143	23.24	3.46	8.2796	5.1536	6.9769	7.9875	4.8759	10.573	5.7309	9.7705	6.2618	7.9803	NaN	6.9881	5.5084	4.6245	4.239	6.056
