# Supplementary material for: Personalised high tibial osteotomy has mechanical safety equivalent to generic device in a case–control in silico clinical trial
Source: Commun Med (Lond). 2021 Jun 30;1:6. doi: 10.1038/s43856-021-00001-7 (PMC9053187; doi:10.1038/s43856-021-00001-7)
Supplement: Supplementary file 3 — Supplementary Data 1 [file 43856_2021_1_MOESM3_ESM.zip › GENERIC_HS4_VMS.csv]

34.778	NaN	96.257	103.39	41.579	32.791	58.855	41.671	49.063	NaN	43.933	53.909	71.733	31.979	65.443	11.606	28.109	54.407	26.754	75.812	37.718	42.164	28.134	61.13	48.098	60.46	62.983	34.361	42.969	35.469
23.478	NaN	68.613	72.553	26.85	17.213	39.032	25.309	31.979	NaN	29.053	35.21	46.149	20.119	44.099	6.1561	24.469	37.503	14.527	53.084	24.057	23.43	19.131	41.235	28.259	38.475	42.588	22.27	28.542	22.833
27.583	NaN	91.13	90.579	29.921	30.526	45.913	27.346	38.958	NaN	33.681	37.85	58.218	20.47	55.484	14.734	50.978	49.788	19.789	68.9	30.862	44.339	44.575	48.37	29.13	38.502	47.974	24.968	35.541	27.909
7.0093	NaN	5.5818	6.9775	5.8342	8.1847	7.0479	7.2733	1.8904	NaN	2.2307	4.8388	11.347	2.8784	4.1021	3.6323	9.6748	4.3638	6.7467	5.3084	3.6973	9.901	6.5627	5.8983	5.9865	8.2328	7.66	3.8498	3.3834	5.4075
22.722	NaN	52.977	73.075	27.851	8.842	44.929	29.846	28.352	NaN	37.486	33.745	41.804	21.456	64.951	27.316	26.486	46.769	35.267	51.131	45.99	47.679	22.371	64.412	33.646	51.289	47.079	41.502	35.283	15.455
61.87	NaN	110.36	193.63	75.41	52.476	85.559	66.446	59.847	NaN	73.573	92.485	78.815	64.299	103.4	41.236	39.608	66.31	55.179	92.125	59.702	76.425	46.866	113.12	86.967	74.319	96.3	59.93	59.387	42.567
22.019	NaN	47.18	243.5	24.644	11.72	32.61	19.312	19.44	NaN	28.632	31.291	34.634	19.65	41.129	7.8646	11.347	32.543	10.955	39.053	16.878	18.52	14.942	34.657	23.916	29.207	29.794	23.258	25.668	17.549
4.563	NaN	11.561	53.426	4.3185	7.8796	7.5191	5.8845	3.87	NaN	4.6922	7.6711	20.012	4.289	8.5491	4.1958	10.388	7.9128	5.6163	9.282	7.399	8.0468	5.7127	8.4016	5.8152	8.0271	11.082	5.1737	5.1166	4.4396
26.006	NaN	53.837	67.948	30.779	20.299	39.89	26.787	28.027	NaN	33.019	38.284	45.089	24.009	47.67	8.753	18.415	37.749	15.77	47.56	20.785	28.212	19.438	42.078	31.671	37.529	39.033	27.065	30.213	22.71
64.201	NaN	123.75	213.46	82.394	55.194	91.353	72.585	63.663	NaN	81.423	96.778	88.618	69.279	114.55	44.502	48.371	74.986	61.035	100.65	64.9	80.494	47.762	118.11	91.462	82.819	102.08	65.084	66.913	48.333
9.068	NaN	28.344	175.44	9.292	6.5038	15.326	10.035	9.3082	NaN	10.393	14.202	26.288	7.4982	15.654	4.3589	9.7548	19.018	6.2517	17.078	8.8545	9.5703	9.652	16.161	10.231	15.531	16.68	10.085	10.511	8.0014
22.141	NaN	51.361	160.56	21.839	13.343	32.33	21.381	24.197	NaN	24.754	29.808	38.941	17.448	36.243	8.5199	17.117	30.448	11.806	40.465	15.062	20.856	19.844	33.575	22.867	28.137	35.448	20.803	24.711	19.353
52.337	NaN	85.493	137.2	67.708	43.195	76.174	57.65	54.319	NaN	67.896	80.226	73.184	59.292	95.982	38.449	37.206	61.592	46.855	86.659	51.877	64.052	43.676	102.4	74.501	67.776	84.952	51.987	56.628	41.052
NaN	NaN	34.895	172.67	12.001	7.9871	19.838	11.399	12.223	NaN	14.151	17.078	23.661	9.5891	21.162	5.5704	18.803	21.49	6.6843	24.809	10.039	10.772	13.594	20.762	NaN	18.572	22.998	12.121	15.107	10.828
NaN	NaN	27.397	173.66	4.1029	11.498	9.5415	6.3858	3.2492	NaN	5.5359	7.1165	15.602	4.415	10.403	5.2283	17.932	9.336	8.5776	15.781	7.4714	17.76	6.2038	11.23	NaN	7.8612	10.144	4.8499	7.1401	4.3672
