# Supplementary material for: Personalised high tibial osteotomy has mechanical safety equivalent to generic device in a case–control in silico clinical trial
Source: Commun Med (Lond). 2021 Jun 30;1:6. doi: 10.1038/s43856-021-00001-7 (PMC9053187; doi:10.1038/s43856-021-00001-7)
Supplement: Supplementary file 3 — Supplementary Data 1 [file 43856_2021_1_MOESM3_ESM.zip › HS2_SC1_2_3_results.txt]

Effect of screw configuration (SC), all for healing stage (HS) 2

GENERIC Von Mises Stress (MPa) [ mean (Lower_95%CI Upper_95%CI)]
SC1
Loadstep 1: 272.56 (41.356 41.356) 
Loadstep 2: 239.47 (48.335 48.335) 
Loadstep 3: 262.23 (53.052 53.052) 
Loadstep 4: 160.24 (85.055 85.055) 
Loadstep 5: 198.37 (44.805 44.805) 
Loadstep 6: 424.61 (94.908 94.908) 
Loadstep 7: 424.17 (117.03 117.03) 
Loadstep 8: 234.09 (72.07 72.07) 
Loadstep 9: 229.8 (42.527 42.527) 
Loadstep 10: 417.57 (88.796 88.796) 
Loadstep 11: 356.35 (142.32 142.32) 
Loadstep 12: 246.69 (56.691 56.691) 
Loadstep 13: 334.57 (65.99 65.99) 
Loadstep 14: 345.86 (108.63 108.63) 
Loadstep 15: 317.7 (120.78 120.78) 
SC2
Loadstep 1: 295.63 (43.833 43.833) 
Loadstep 2: 261.99 (50.485 50.485) 
Loadstep 3: 305.37 (58.117 58.117) 
Loadstep 4: 193.23 (61.797 61.797) 
Loadstep 5: 223.21 (44.355 44.355) 
Loadstep 6: 424.34 (81.165 81.165) 
Loadstep 7: 419.18 (93.562 93.562) 
Loadstep 8: 257.18 (70.766 70.766) 
Loadstep 9: 252.88 (52.314 52.314) 
Loadstep 10: 462.71 (85.681 85.681) 
Loadstep 11: 400.57 (121.71 121.71) 
Loadstep 12: 329.97 (73.973 73.973) 
Loadstep 13: 416.95 (92.38 92.38) 
Loadstep 14: 412.57 (134.48 134.48) 
Loadstep 15: 417.42 (191.92 191.92) 
SC3
Loadstep 1: 304.89 (62.873 62.873) 
Loadstep 2: 273.52 (64.298 64.298) 
Loadstep 3: 290.27 (64.526 64.526) 
Loadstep 4: 159.89 (77.21 77.21) 
Loadstep 5: 186.64 (34.917 34.917) 
Loadstep 6: 407.38 (78.366 78.366) 
Loadstep 7: 408.96 (99.757 99.757) 
Loadstep 8: 237.24 (67.003 67.003) 
Loadstep 9: 226.79 (40.088 40.088) 
Loadstep 10: 451.97 (91.971 91.971) 
Loadstep 11: 432.39 (148.23 148.23) 
Loadstep 12: 336.1 (92.689 92.689) 
Loadstep 13: 401.12 (104.98 104.98) 
Loadstep 14: 459.09 (163.23 163.23) 
Loadstep 15: 465.17 (229.32 229.32) 
---
PERSONALISED Von Mises Stress (MPa) [ mean (Lower_95%CI Upper_95%CI)]
SC1
Loadstep 1: 313.33 (46.239 46.239) 
Loadstep 2: 255.48 (43.02 43.02) 
Loadstep 3: 332.59 (63.182 63.182) 
Loadstep 4: 203.87 (60.516 60.516) 
Loadstep 5: 268.33 (35.176 35.176) 
Loadstep 6: 442.4 (68.888 68.888) 
Loadstep 7: 369.06 (81.887 81.887) 
Loadstep 8: 287.9 (58.087 58.087) 
Loadstep 9: 301.73 (58.009 58.009) 
Loadstep 10: 458.28 (64.145 64.145) 
Loadstep 11: 302.96 (55.493 55.493) 
Loadstep 12: 298.59 (48.351 48.351) 
Loadstep 13: 433.61 (63.066 63.066) 
Loadstep 14: 335.63 (75.382 75.382) 
Loadstep 15: 274.03 (53.311 53.311) 
SC2
Loadstep 1: 360.9 (64.835 64.835) 
Loadstep 2: 307.26 (67.517 67.517) 
Loadstep 3: 386.29 (82.143 82.143) 
Loadstep 4: 270.06 (63.839 63.839) 
Loadstep 5: 302.3 (37.689 37.689) 
Loadstep 6: 526.6 (81.983 81.983) 
Loadstep 7: 511.69 (105.06 105.06) 
Loadstep 8: 297.19 (53.767 53.767) 
Loadstep 9: 313.9 (52.1 52.1) 
Loadstep 10: 547.15 (86.227 86.227) 
Loadstep 11: 367.18 (62.577 62.577) 
Loadstep 12: 348.59 (53.42 53.42) 
Loadstep 13: 512.65 (82.266 82.266) 
Loadstep 14: 403.03 (70.284 70.284) 
Loadstep 15: 354.71 (57.141 57.141) 
SC3
Loadstep 1: 297.5 (40.115 40.115) 
Loadstep 2: 252.66 (41.691 41.691) 
Loadstep 3: 308.46 (54.732 54.732) 
Loadstep 4: 216.55 (60.376 60.376) 
Loadstep 5: 275.62 (38.77 38.77) 
Loadstep 6: 479.34 (88.124 88.124) 
Loadstep 7: 470.3 (103.46 103.46) 
Loadstep 8: 304.48 (60.071 60.071) 
Loadstep 9: 305.71 (58.448 58.448) 
Loadstep 10: 503.15 (96.723 96.723) 
Loadstep 11: 310.67 (59.761 59.761) 
Loadstep 12: 308.56 (51.702 51.702) 
Loadstep 13: 473.67 (98.687 98.687) 
Loadstep 14: 364.41 (68.768 68.768) 
Loadstep 15: 315.94 (67.941 67.941) 
