# Supplementary material for: Personalised high tibial osteotomy has mechanical safety equivalent to generic device in a case–control in silico clinical trial
Source: Commun Med (Lond). 2021 Jun 30;1:6. doi: 10.1038/s43856-021-00001-7 (PMC9053187; doi:10.1038/s43856-021-00001-7)
Supplement: Supplementary file 3 — Supplementary Data 1 [file 43856_2021_1_MOESM3_ESM.zip › PERSONALISED_HS2_S1.csv]

166.6	NaN	204.92	198.79	213.39	225.93	153.27	248.47	247.2	NaN	260.96	270.22	191.75	131.06	227.63	159.05	347.65	192.45	127.7	17.984	130.91	191.2	167.21	204.78	151.91	169.24	124.23	190.19	191.72	189.89
126.99	NaN	161.86	158.52	181.06	184.27	126.48	193.27	190.47	NaN	229.06	206.37	153.21	100.85	176.98	124.45	263.79	153.3	96.193	11.862	103.08	147.28	123.58	156.12	124.69	132.42	94.482	148.89	142.17	142.22
140.24	NaN	210.33	175.11	192.53	206.82	138.28	241.95	202.5	NaN	235.55	263.77	200.02	133.38	232.26	164.31	335.93	239.61	105.88	44.12	126.88	227.88	149.75	146.7	170.84	147.73	118.44	196.09	184.21	157.61
43.776	NaN	52.064	41.725	89.576	78.415	70.499	79.004	103.43	NaN	67.709	83.828	165.31	29.13	143.18	103.13	342.11	104.55	22.552	64.435	119.32	252.59	21.934	74.219	141.92	70.046	53.517	272.05	74.631	52.471
72.63	NaN	87.107	216.39	82.898	101.23	148.93	101.34	113.17	NaN	95.008	143.56	132.83	124.07	209.69	119.53	296.43	154.09	108.43	262.49	191.05	183.81	117.39	116.39	216.63	125.42	138.1	141.41	128.22	63.737
295.39	NaN	225.73	313.89	382.89	235.44	318.77	230.04	441.64	NaN	379.96	580.1	375.39	149.27	386.26	164.88	409.51	225.95	155.38	154.2	302.99	292.72	187.46	274.66	310.17	134.32	358.9	253.93	266.63	158.34
149.45	NaN	286.63	126.72	225.37	150.33	201.69	178.39	263.32	NaN	266.64	274.99	245.72	102.16	263.49	56.096	279.76	115.43	111.38	129.03	161.18	235.8	71.251	300.01	250.63	102.36	136.99	127.27	162.17	93.082
80.241	NaN	349.73	64.924	97.137	60.328	148.61	76.747	121.26	NaN	104.5	189.11	103.93	111.34	129.32	49.904	258.37	187.07	60.483	56.273	123.22	141.18	30.193	83.123	131.11	69.585	90.993	159.54	160.68	40.578
150.07	NaN	289.79	138.91	186.82	149.79	186.23	133.45	251.15	NaN	222.41	175.99	176.97	92.332	134.26	51.015	201.26	97.344	69.212	82.353	131.91	112.19	94.51	117.8	121	102.96	67.072	147.3	117.42	103.36
316.29	NaN	243.52	331.25	397.53	276.32	340.72	257.88	497.99	NaN	NaN	872.2	459.45	173.08	405.34	175.49	389.83	230.24	203.68	186.39	326.95	300.67	223.58	273.69	325.7	175.05	372.75	273.98	285.36	181.64
106.21	NaN	179.95	85.642	138.92	102.48	129.81	76.247	181.05	NaN	NaN	178.6	250.97	180.34	161.77	52.654	225.25	184.78	156.91	41.533	87.617	133.59	45.187	130.81	150.86	57.029	54.683	208.55	61.691	66.018
129.18	NaN	119.02	122.62	192.61	140.1	114.13	115.03	229.02	NaN	NaN	162.67	147.64	167.75	136.48	44.946	202.35	156.84	148.97	72.098	82.844	129.26	72.849	117.09	126.07	99.335	59.901	223.01	109.56	100.48
294.82	NaN	379.79	301.92	343.95	216.97	318.5	239.9	441.54	NaN	NaN	556.02	NaN	168.69	386.23	166.44	384.82	233.61	225.68	179.5	303.98	295.02	188.33	290.75	315.11	158.17	338.98	268.38	264.28	172.43
117.6	NaN	310.55	95.775	170.68	120.69	148.33	196.13	238.99	NaN	NaN	144.51	NaN	138.94	163.21	53.457	216.45	184.84	147.11	66.777	133.16	158.81	52.466	101.53	152.47	80.736	62.829	194.02	232.21	72.257
134.85	NaN	291.17	77.087	102.37	80.743	119.92	140.37	182.2	NaN	NaN	NaN	NaN	155.26	162.64	60.382	231.89	196.47	44.547	42.644	186.15	136.28	36.173	81.752	143.05	57.738	48.746	253.84	217.98	50.667
