# Supplementary material for: Personalised high tibial osteotomy has mechanical safety equivalent to generic device in a case–control in silico clinical trial
Source: Commun Med (Lond). 2021 Jun 30;1:6. doi: 10.1038/s43856-021-00001-7 (PMC9053187; doi:10.1038/s43856-021-00001-7)
Supplement: Supplementary file 3 — Supplementary Data 1 [file 43856_2021_1_MOESM3_ESM.zip › PERSONALISED_HS2_S3.csv]

352.78	NaN	327.86	243.74	268.46	402.06	377.22	309.69	385.49	NaN	373.17	493.6	448.51	211.5	340.78	186.93	632.64	276.11	150.63	14.218	229.37	426.82	228.34	391.34	241.72	313.37	234.51	304.33	465.16	211.98
269.38	NaN	253.32	191.9	193.75	340.81	335.57	235.91	289.89	NaN	349.33	484.23	437.16	156.18	339.16	138.92	601.32	270.23	112.84	10.375	167.91	415.66	167.04	336.38	197.42	277.96	169.6	299.33	337.82	159.26
305.2	NaN	306.98	210.79	209.39	371.02	356.9	279.85	310.54	NaN	364.29	488.88	453.41	192.93	491.78	184.31	776.6	292.04	130.93	36.672	195.01	689.53	182.21	357.28	575.15	306.81	192.52	306.43	425.47	173.52
44.913	NaN	164.32	32.141	284.25	239.86	197.94	240.98	115.07	NaN	234.88	230.93	480.5	22.694	281.44	165.77	536.13	256.13	16.786	36.947	207.92	445.36	19.708	263.44	386.49	319.9	71.802	313.36	168.23	110.62
111.98	NaN	174.7	229.14	245.67	316.28	225.91	306.11	244.61	NaN	254.54	313.88	491.14	259.84	528.51	206.67	507.9	271.19	162.78	257.17	304.75	436.98	221.24	332.11	384.6	373.3	265.52	333.01	232.51	150.58
519.89	NaN	471.3	344.77	287.08	421.09	643.25	364.27	642.7	NaN	542.68	1411.4	958.97	256.42	743.45	245.84	509.14	411.63	286.85	217.96	471.01	532.82	199.75	677.86	540.07	286.03	529.64	535.87	482.46	188.13
484.97	NaN	491.57	119.83	232.36	348.38	581.76	364.95	352.16	NaN	491.3	1269.8	831.89	258.45	727.1	185.68	468.06	338	289.31	164.38	462.01	514.85	116.9	659.14	464.43	224.38	387.34	423.61	492.01	193.6
266.68	NaN	392.43	63.135	318.4	282.79	479.43	243.69	78.86	NaN	578.08	461.37	596.97	172.21	553.33	183.79	451.47	339.88	110.28	162.82	266.94	404.13	52.737	291.87	467.7	269.24	238.41	436.23	236.84	142.66
366.99	NaN	426.58	132.92	255.14	338.2	572.14	216.84	330.37	NaN	631.59	378.05	793.86	196.66	543.67	137.92	449.38	352.85	103.02	103.76	276.23	398	137.95	407.55	500.89	229.32	238.15	419.87	250.99	148
623.86	NaN	681.38	360.29	303.88	532.11	653.7	555.62	697.85	NaN	NaN	1704.4	981.62	317.42	819.85	266.84	515.6	459.01	382.18	111.69	528.3	564.04	223.21	717.69	566.32	302.58	526.9	564.18	531.38	221.22
336.16	NaN	577.15	71.026	288.43	369.93	485.75	221.72	148.07	NaN	NaN	372	542.56	313.23	548.14	189.79	454.67	350.66	330.92	96.642	278.58	401.79	94.061	322.03	462.34	222.84	195.66	422.06	141.9	215.93
359.67	NaN	586.31	128.45	267.78	407.05	527.88	211.52	308.9	NaN	NaN	335.93	557.81	334.88	548.04	169.62	457.75	351.82	331.52	102.43	281.97	410.53	140.52	379.84	436.83	227.29	191.02	396.79	243.22	185.52
563.48	NaN	989.14	318.47	282.4	496.36	639.67	482.56	579.48	NaN	NaN	1659	NaN	353.57	641.63	238.84	509.96	448.9	358.47	109.67	473.24	473.47	189.91	613.66	552.51	274.91	487.04	553.12	483.92	216.53
562.54	NaN	580.82	104.44	269.74	389.4	506.46	422.32	270.31	NaN	NaN	682.86	NaN	301.36	548.14	196.19	457.07	354.64	325.14	93.375	415.34	401.47	112.09	357.85	427.99	218.5	206.15	404.37	502.69	205.31
357.47	NaN	580.81	84.919	308.51	376.74	448.11	294.25	123.64	NaN	NaN	NaN	NaN	284.49	561.92	191.28	456.35	348.48	119.46	110.61	344.56	405.09	69.968	317.76	469.77	233.76	195.56	413.95	364.78	236.49
