# Supplementary material for: Personalised high tibial osteotomy has mechanical safety equivalent to generic device in a case–control in silico clinical trial
Source: Commun Med (Lond). 2021 Jun 30;1:6. doi: 10.1038/s43856-021-00001-7 (PMC9053187; doi:10.1038/s43856-021-00001-7)
Supplement: Supplementary file 3 — Supplementary Data 1 [file 43856_2021_1_MOESM3_ESM.zip › PERSONALISED_HS2_VMS.csv]

350.26	NaN	326.2	243.41	274.12	401.44	292.83	308.91	384.23	NaN	400.37	450.2	289.93	206.35	295.95	186.2	532.68	314.51	148.62	19.566	229.04	324.29	221.69	350.54	238.39	323.27	233.59	329.73	446.77	206.89
267.47	NaN	252.34	191.4	230.29	314.27	264.02	235.35	288.95	NaN	355.99	476.09	242.22	152.44	322.43	138.4	524.22	315.57	111.32	16.025	165.46	342.46	162.24	288.84	178.55	257.44	168.94	335.09	324.55	152.06
303.67	NaN	305.74	205.14	253.83	370.41	270.79	279.07	309.54	NaN	359.01	454.49	279.69	187.77	420.61	183.58	670.68	391.67	129.22	43.599	192.09	630.78	179.21	292.42	485.63	304.73	191.77	359.31	408.8	173.57
44.422	NaN	151.94	59.498	277.59	213.78	161.26	214.12	118.89	NaN	190.18	201.84	418.83	36.325	292.8	232.89	668.69	329.45	28.364	63.467	181.85	503.21	27.496	235.81	383.73	270.57	62.772	403.58	190.63	99.402
111.52	NaN	170.12	234.29	282.23	281	244.22	266.83	234.81	NaN	225.78	255.72	393.32	252.11	396.94	199.21	615.29	301.31	161.66	266.16	276.01	432.15	213.68	282.43	340.74	277.01	258.12	370.21	225.44	149.15
481.43	NaN	427.19	338.88	476	394.65	578.83	365.37	683.11	NaN	771.92	1207.4	908.79	229.01	695.47	259.18	644.77	417.85	257.92	336.47	412.96	476.41	195.26	611.69	470.77	259.73	461.43	458.56	414.4	186.14
380.24	NaN	642.98	126.37	299.94	299.69	552.74	487.38	357.93	NaN	588.28	1337.5	842.96	334.34	851.75	172.25	577.71	296.01	366.44	242.52	561.56	656.62	113.61	701.66	627.86	175.41	412.87	341.38	587.66	232.84
252.06	NaN	645.82	83.511	298.58	251.18	432.33	217.09	158.13	NaN	438.16	508.89	547.77	203.64	456.07	167.08	588.13	373.79	127.76	165.7	271.22	374.96	51.236	276.82	390.67	199.93	251.98	354.41	308.39	130.11
276.15	NaN	606.42	138.46	317.8	272.93	545.39	209.87	325.45	NaN	534.22	308.41	601.25	210.09	417.75	115.75	532.02	288.84	96.876	147.83	261.31	350.1	134.05	334.82	422.25	173.67	207.94	344.61	250.97	134.79
530.1	NaN	532.35	357.23	498.44	481.44	588.12	453.6	770.45	NaN	NaN	1422.9	754.71	292.18	756.01	266.44	638.61	422.36	341.16	183.58	463.07	505.24	224.34	629.45	521.18	312.21	456.74	519.72	453.43	210.03
298.57	NaN	676.77	111.68	294.59	311.3	455.42	199.83	228.18	NaN	NaN	421.78	525.31	369.82	446.07	174.92	561.1	370.79	380.05	97.652	251.77	366.54	91.341	291.05	408.8	176.99	155.48	407.94	136.32	178.07
285.91	NaN	628.82	128.12	299.96	332.57	458.74	192.44	304.36	NaN	NaN	333.62	444.07	380.53	429.51	141.39	522.74	337.04	362.73	140.35	230.17	369.77	136.5	313.52	371.5	190.73	148.68	445.68	233.72	167.84
475.4	NaN	950.94	316.11	459.88	436.79	581.43	396.11	623.31	NaN	NaN	1366.9	NaN	327.46	609.22	263.79	636.4	419.23	368.98	180.04	416.6	434.1	189.12	544.31	465.89	263.88	418.99	506.06	406.77	257.7
460.34	NaN	784.41	118.1	289.25	322.42	438.28	509.41	300.67	NaN	NaN	573.19	NaN	348.85	436.71	181.24	541.55	371.41	373.13	114.11	484.83	470.16	108.88	304.13	393.42	180.08	162.62	399.55	615.13	192.82
315.08	NaN	776.24	103.29	302.77	311.03	402.78	351.43	248.74	NaN	NaN	NaN	NaN	350.85	451.28	175.42	564.03	385.44	99.424	96.135	394.7	375.24	67.938	284.33	410.44	185.71	162.05	442.37	463.95	177.98
