# Supplementary material for: Personalised high tibial osteotomy has mechanical safety equivalent to generic device in a case–control in silico clinical trial
Source: Commun Med (Lond). 2021 Jun 30;1:6. doi: 10.1038/s43856-021-00001-7 (PMC9053187; doi:10.1038/s43856-021-00001-7)
Supplement: Supplementary file 3 — Supplementary Data 1 [file 43856_2021_1_MOESM3_ESM.zip › PERSONALISED_HS3_S1.csv]

102.21	NaN	151.47	157.7	101.83	93.75	100.81	119.37	128.75	NaN	121.31	181.78	98.187	72.414	138.62	68.974	139.68	86.853	70.803	8.6675	49.989	78.965	71.536	103	91.961	100.18	88.104	93.272	188.77	69.235
75.812	NaN	115.76	123.5	76.648	68.045	78.165	85.241	101.97	NaN	94.29	131.31	72.948	51.067	103.49	54.071	97.01	68.813	46.651	4.5698	35.599	54.525	47.321	72.913	58.838	77.393	65.289	70.186	129.85	47.249
87.565	NaN	154.43	138.26	81.815	71.69	91.747	103.95	116.6	NaN	106.37	147.21	96.927	66.258	133.99	81.775	126.3	102.89	52.801	24.112	53.317	102.56	54.163	69.909	88.363	93.494	81.743	87.016	173.47	56.243
24.362	NaN	17.686	41.986	4.1399	20.99	12.153	7.2515	63.089	NaN	14.706	13.339	12.448	6.9067	11.354	11.629	12.117	17.107	6.8617	35.496	11.951	45.875	4.1327	7.1263	9.1594	26.08	29.979	9.7322	8.8869	9.1445
51.731	NaN	74.406	134.4	67.002	24.707	78.859	40.474	75.579	NaN	70.663	85.103	65.845	63.149	104.53	66.062	88.267	83.042	53.003	109.18	103.42	103.62	34.551	52.778	93.754	50.635	87.776	77.791	165.15	35.59
142.49	NaN	164.63	179.81	148.58	92.028	121.31	85.956	203.81	NaN	164.06	163.22	119.28	87.271	145.93	69.233	119.28	94.09	72.827	70.94	95.216	84.141	78.233	127.57	123.93	85.555	151.84	129.49	225.14	65.573
70.825	NaN	72.004	90.491	87.562	55.995	74.308	57.215	132.74	NaN	121.34	74.683	51.811	32.394	81.491	29.606	57.29	61.02	36.003	53.575	26.363	36.316	29.065	52.39	51.255	48.049	43.88	51.705	152.13	28.39
14.958	NaN	25.262	47.944	22.912	36.908	33.081	16.793	50.708	NaN	57.796	20.039	21.997	15.635	71.582	21.253	27.48	32.332	11.854	12.342	19.112	45.179	9.9024	17.524	23.642	19.819	17.331	31.143	40.368	8.6198
73.743	NaN	70.231	100.24	73.903	58.649	59.11	54.246	128.09	NaN	NaN	98.854	57.133	40.521	73.57	29.687	70.658	51.047	35.183	41.683	28.613	47.016	40.173	60.906	47.54	48.958	43.096	57.253	147.91	36.522
151.58	NaN	172.21	190.25	152.82	105.22	121.04	NaN	230.23	NaN	NaN	187.88	128.69	100.28	161.15	70.26	150.44	95.482	84.494	97.762	96.347	100.15	89.705	138.26	137.51	100.11	152.05	144.83	NaN	69.436
30.423	NaN	39.345	49.928	47.981	NaN	0.3431	NaN	74.062	NaN	NaN	141.96	31.824	23.94	114.79	21.315	32.954	47.678	18.08	18.921	33.209	72.177	17.199	42.791	72.726	26.142	30.683	42.618	NaN	16.432
63.909	NaN	67.331	89.396	68.826	NaN	NaN	NaN	119.55	NaN	NaN	131.5	51.717	35.613	100.42	24.155	57.15	55.162	30.2	35.646	27.696	71.782	29.562	41.178	68.899	53.292	45.646	45.645	NaN	32.672
134.26	NaN	106.3	163.99	130.13	NaN	NaN	NaN	218.21	NaN	NaN	156.86	116.58	84.676	134.09	65.466	119.07	86.048	67.833	93.412	89.355	72.73	72.133	111.42	107.96	89.632	134.62	125.14	NaN	60.077
46.545	NaN	52.058	69.302	56.473	NaN	NaN	NaN	99.799	NaN	NaN	119.93	36.609	25.604	107.34	21.552	42.191	50.337	20.948	34.853	32.325	81.596	20.206	42.657	77.737	39.509	35.677	43.092	NaN	18.88
17.996	NaN	37.539	49.101	21.178	NaN	NaN	NaN	70.67	NaN	NaN	117.99	25.517	16.663	48.334	26.601	33.715	36.917	15.331	9.5908	22.272	47.37	12.907	42.116	48.978	24.55	25.803	34.12	NaN	11.243
