# Supplementary material for: Personalised high tibial osteotomy has mechanical safety equivalent to generic device in a case–control in silico clinical trial
Source: Commun Med (Lond). 2021 Jun 30;1:6. doi: 10.1038/s43856-021-00001-7 (PMC9053187; doi:10.1038/s43856-021-00001-7)
Supplement: Supplementary file 3 — Supplementary Data 1 [file 43856_2021_1_MOESM3_ESM.zip › PERSONALISED_HS3_S3.csv]

196.21	NaN	231.45	197.14	95.452	120.64	134.07	139.68	200.78	NaN	126.79	225.43	146.35	114.78	172.88	85.821	165.06	159.05	88.452	10.415	112.74	119.81	104.47	142.88	129.59	134.49	160.91	154.9	379.75	89.175
144.56	NaN	173.44	144.61	67.569	82.461	95.045	96.866	149.3	NaN	89.651	161.72	107.52	78.806	121.31	61.208	113.21	118.46	59.288	9.2325	77.534	79.868	71.023	99.437	87.064	92.64	114.38	111.54	333.71	59.975
166.32	NaN	216.23	184.07	77.362	94.981	116.28	110.86	165.18	NaN	98.317	170.34	133.83	115.24	158.23	82.773	142.75	145.99	67.209	23.308	114.64	113.23	83.133	109.21	110.82	110.89	131.97	136.68	347.08	69.642
12.944	NaN	14.449	26.051	3.6719	56.651	8.7874	4.77	49.321	NaN	8.7634	19.942	12.219	4.8044	15.088	5.4771	8.0823	12.346	4.3994	18.241	7.0002	36.283	2.679	5.1772	5.6425	15.951	16.878	7.7755	6.9621	6.2569
78.409	NaN	132.04	166.09	74.355	31.084	93.472	92.567	168.85	NaN	99.045	152.51	130.27	149.43	204.75	130.2	149.31	131.69	80.915	79.682	157.53	117.26	88.838	123.03	146.95	93.386	171.91	140.5	317.75	33.054
241.79	NaN	234.69	204.62	114.69	94.017	112.97	117.57	269.36	NaN	162.57	280.03	186.71	130.47	210.89	126.41	154.21	115.5	86.616	38.293	165.94	125.68	84.772	152.62	168.08	117.76	214.18	165.52	546.32	62.864
128.65	NaN	125.78	95.526	63.013	48.264	65.715	59.668	176.39	NaN	155.26	154.49	95.319	57.228	193.36	39.732	79.562	85.37	35.726	30.531	55.322	77.715	47.851	74.97	72.704	65.155	72.652	83.381	509.3	35.367
29.597	NaN	30.229	38.903	25.404	69.098	35.163	18.569	45.535	NaN	161.94	78.359	25.937	18.47	154.22	19.383	25.402	38.194	11.992	8.8907	24.406	73.977	13.24	19.07	101.38	25.526	19.075	26.516	194.24	11.449
138.82	NaN	134.74	107.62	55.31	63.051	83.197	73.773	172.13	NaN	NaN	162.79	99.026	69.882	169.71	45.327	102.83	101.59	51.489	24.265	62.511	78.428	63.291	87.122	80.4	81.269	86.289	95.436	232.34	49.819
266.18	NaN	259.21	209.99	127.47	107.64	129.02	NaN	301.9	NaN	NaN	316.73	207.44	143.69	255.47	134.57	176.92	130.02	94.205	48.196	177.25	172.21	94.582	164.29	187.03	114.01	219.76	185.14	NaN	68.36
61.874	NaN	54.62	58.754	51.301	NaN	0.0009319	NaN	76.702	NaN	NaN	243.06	65.69	39.144	236.03	22.364	53.833	63.313	30.823	10.983	35.273	167.46	33.992	94.161	151.07	47.155	35.233	52.593	NaN	26.969
123.12	NaN	116.79	101.76	57.723	NaN	NaN	NaN	161.84	NaN	NaN	242.03	91.121	66.93	244.2	40.566	94.535	99.939	49.811	23.684	54.276	165.2	60.837	81.988	133.27	77.12	78.763	92.4	NaN	48.123
234.36	NaN	169.63	183.02	106.54	NaN	NaN	NaN	281.35	NaN	NaN	278.16	185.98	126.51	258.59	116.69	144.06	107.1	80.5	47.885	156.86	172.54	78.615	136.95	161.71	99.837	190.31	160.4	NaN	57.812
90.157	NaN	86.903	73.132	53.435	NaN	NaN	NaN	135.43	NaN	NaN	237.44	66.469	47.162	237.35	29.371	65.391	78.201	33.61	22.893	38.576	166.66	41.614	91.15	140.18	57.907	54.482	68.054	NaN	31.479
39.731	NaN	40.102	48.414	31.403	NaN	NaN	NaN	54.085	NaN	NaN	186.99	65.799	20.053	183.56	20.374	29.157	49.25	12.531	9.5672	24.186	169.46	14.729	94.503	167.84	28.757	20.066	34.149	NaN	12.474
