# Supplementary material for: Personalised high tibial osteotomy has mechanical safety equivalent to generic device in a case–control in silico clinical trial
Source: Commun Med (Lond). 2021 Jun 30;1:6. doi: 10.1038/s43856-021-00001-7 (PMC9053187; doi:10.1038/s43856-021-00001-7)
Supplement: Supplementary file 3 — Supplementary Data 1 [file 43856_2021_1_MOESM3_ESM.zip › PERSONALISED_HS3_VMS.csv]

194.81	NaN	230.5	191.96	126.51	120.45	131.9	139.36	200.13	NaN	146.13	224.59	145.96	112.88	168.07	85.496	161.4	155.12	87.379	8.9107	110.51	119.2	101.46	142.31	126.5	132.66	160.31	150.13	333.43	87.126
143.53	NaN	172.78	144.24	101.4	82.329	104.03	96.641	148.82	NaN	119.73	161.14	107.26	77.001	117.97	60.984	110.46	115.56	58.58	7.4737	75.959	79.135	69.005	99.047	85.066	91.376	113.96	108.04	235.23	58.609
165.46	NaN	215.35	177.91	111.56	94.818	120.17	110.56	164.63	NaN	129.7	169.87	133.73	111.78	156.14	86.566	139.88	144.65	66.43	27.706	112.26	111.86	80.955	108.79	109.06	109.37	131.48	132.48	283.39	68.053
23.9	NaN	17.321	50.677	5.8436	68.888	11.607	8.9117	66.451	NaN	19.578	19.576	12.282	9.2071	17.575	13.218	16.918	19.009	8.5271	35	13.675	65.921	5.5468	8.4202	10.111	26.094	29.368	12.011	8.7425	9.0264
78.065	NaN	128.5	162.03	87.797	33.394	90.622	90.221	162.08	NaN	95.102	149.71	128.54	145.02	201.5	125.45	142.6	129.02	80.448	107.92	154.09	116.57	85.868	122.44	145.51	91.637	167.12	137.32	192.94	38.729
240.13	NaN	233.78	183.16	181.64	116.12	150.1	116.89	263.54	NaN	251.62	274.76	185.48	127.7	206.69	126.25	153.66	114.65	85.798	69.887	165.53	122.9	82.259	151.84	165.02	117.38	212.92	164.48	545.37	70.155
127.76	NaN	124.59	91.022	117.36	70.02	93.369	65.574	173.71	NaN	188.72	151.56	94.72	56.325	237.21	39.658	78.567	83.366	39.313	52.756	54.13	67.46	46.504	74.577	69.839	64.249	72.363	83.157	499.43	34.588
29.378	NaN	34.5	59.273	35.625	76.767	41.051	24.541	69.157	NaN	163.5	73.249	31.215	22.315	142.46	26.867	28.9	42.809	13.027	17.131	23.829	67.379	13.046	23.284	82.227	26.762	24.402	34.758	116.9	11.169
137.89	NaN	133.43	104.32	89.216	71.999	81.895	73.504	169.56	NaN	NaN	159.72	98.437	68.891	135.84	45.23	100.65	99.157	50.934	41.034	61.196	72.417	61.491	86.763	79.079	80.142	85.954	93.807	197.91	48.694
264.36	NaN	258.2	191.31	189.61	114.85	150.97	NaN	297.16	NaN	NaN	310.76	206.08	141.03	234.33	134.39	176.29	129.02	92.458	96.383	176.82	143.38	91.712	162.86	183.64	113.23	218.46	183.9	NaN	74.264
61.437	NaN	52.689	66.365	79.588	NaN	0.34265	NaN	97.57	NaN	NaN	345.03	72.197	38.547	321.2	27.863	52.501	61.788	30.447	22.509	39.881	153.26	33.019	113.48	177.22	46.517	38.697	50.98	NaN	26.361
122.28	NaN	113.37	98.704	104.94	NaN	NaN	NaN	159.43	NaN	NaN	329.82	90.579	65.938	316.96	40.47	92.284	97.53	49.235	35.081	53.145	150.2	59.106	99.348	172.07	76.058	78.443	89.918	NaN	47.026
232.76	NaN	163.75	166.84	169.74	NaN	NaN	NaN	288.3	NaN	NaN	272.93	184.76	124.16	257.7	116.53	142.85	106.29	79.003	91.903	156.47	118.6	76.205	135.23	158.91	99.594	189.19	159.33	NaN	64.793
89.529	NaN	83.832	71.234	90.96	NaN	NaN	NaN	133.44	NaN	NaN	327.4	66.035	46.466	316.21	29.299	63.774	76.332	33.205	34.31	40.767	155.52	40.438	107.54	183.27	57.115	54.243	66.043	NaN	30.762
39.446	NaN	48.164	61.283	41.836	NaN	NaN	NaN	95.459	NaN	NaN	258.77	67.184	24.57	155.67	26.922	35.143	49.611	15.284	11.325	26.133	126.88	14.309	107	135.73	34.958	35.925	38.665	NaN	12.457
