# Supplementary material for: Personalised high tibial osteotomy has mechanical safety equivalent to generic device in a case–control in silico clinical trial
Source: Commun Med (Lond). 2021 Jun 30;1:6. doi: 10.1038/s43856-021-00001-7 (PMC9053187; doi:10.1038/s43856-021-00001-7)
Supplement: Supplementary file 3 — Supplementary Data 1 [file 43856_2021_1_MOESM3_ESM.zip › PERSONALISED_HS4_S1.csv]

35.054	NaN	85.928	106.74	48.338	25.935	51.188	58.934	43.823	NaN	44.063	90.341	54.632	34.298	57.769	22.681	46.73	47.684	34.313	67.501	24.184	37.399	44.571	44.692	44.387	56.428	50.748	34.169	43.934	44.339
24.124	NaN	62.875	78.921	33.518	13.109	35.829	39.151	35.56	NaN	33.163	54.228	38.415	21.142	38.442	19.582	36.727	34.287	18.068	49.241	14.325	35.202	27.159	28.026	22.435	40.114	35.259	22.162	28.106	28.692
28.054	NaN	90.06	90.233	34.891	41.18	41.197	46.81	47.913	NaN	35.489	48.468	50.571	39.051	46.656	42.908	63.984	54.284	40.944	75.675	18.792	79.478	34.181	33.505	48.222	52.653	43.444	31.186	29.036	34.502
9.4435	NaN	8.6791	35.526	5.5614	12.928	3.8551	8.1025	16.395	NaN	2.4346	6.2336	5.8952	5.1255	4.1056	4.3389	7.3005	5.8103	6.9212	10.347	3.4373	27.817	5.9797	6.0453	5.5372	8.3369	12.711	4.6635	4.5893	5.9806
19.596	NaN	48.494	69.79	38.145	8.1044	38.68	19.173	30.023	NaN	32.188	29.241	28.973	19.504	43.547	14.41	25.297	30.433	27.424	29.895	25.014	40.718	20.329	34.328	31.55	35.327	34.579	26.418	31.221	23.105
53.507	NaN	102.91	157.33	96.995	46.689	71.89	47.229	74.435	NaN	58.155	94.736	68.784	50.361	71.052	30.617	48.143	49.732	48.755	74.382	23.692	54.441	52.223	90.297	85.455	62.991	57.402	53.021	52.412	52.39
19.897	NaN	33.883	62.511	46.34	12.002	33.03	23.528	38.35	NaN	32.13	34.298	26.349	16.014	29.746	7.3538	12.038	26.968	14.837	32.493	11.009	27.242	16.857	28.194	25.942	26.01	27.551	17.611	23.414	17.439
3.5108	NaN	8.9577	36.912	7.1518	11.56	9.3019	4.6803	16.442	NaN	11.576	5.1262	5.9019	6.4049	5.8196	6.6597	12.729	11.747	10.523	12.949	5.8381	35.331	6.0843	7.9402	7.3519	7.6947	11.024	5.7607	6.9927	5.7148
22.129	NaN	36.666	69.633	34.886	20.173	31.426	27.26	38.627	NaN	31.776	48.554	30.7	21.923	33.112	10.072	22.905	27.866	16.928	38.254	15.898	24.405	24.494	29.819	27.784	28.293	27.305	21.423	30.023	23.945
55.368	NaN	110.09	165.9	101.15	51.508	75.595	52.983	79.723	NaN	65.198	112.88	73.67	57.383	78.942	37.148	66.254	54.903	55.63	78.64	28.27	60.726	60.096	95.073	92.764	65.982	58.12	59.254	58.583	54.697
8.7214	NaN	20.158	38.193	21.88	26.773	17.51	13.585	24.638	NaN	20.242	16.145	13.045	11.704	12.634	6.4661	10.967	23.546	8.472	18.215	8.6869	32.224	12.084	13.406	9.8513	16.786	19.692	12.341	14.149	10.259
18.832	NaN	35.054	56.511	34.148	22.481	30.291	26.26	41.654	NaN	30.523	35.141	27.572	19.438	27.147	10.861	21.79	26.719	12.537	41.703	13.169	27.263	19.326	18.475	17.591	27.158	26.039	20.94	25.96	19.442
47.736	NaN	71.591	141.66	82.964	37.688	64.443	43.266	78.911	NaN	53.359	86.571	65.663	45.492	62.457	26.772	44.769	46.249	42.339	77.628	22.741	42.641	46.238	74.779	69.069	58.725	48.5	49.363	49.923	47.108
10.827	NaN	23.816	39.12	25.76	27.413	21.809	17.525	34.003	NaN	25.354	19.082	16.368	12.697	17.947	9.9155	17.246	27.374	9.2464	26.835	10.495	31.68	13.372	16.587	11.963	20.755	20.708	14.812	16.64	11.513
3.9554	NaN	18.717	39.102	7.0417	24.219	10.615	6.916	16.734	NaN	12.139	11.116	5.2982	9.2183	7.6124	11.039	15.455	14.511	11.842	NaN	5.3337	41.083	9.9117	10.587	11.851	12.197	11.327	6.4506	4.8219	7.3399
