# Supplementary material for: Personalised high tibial osteotomy has mechanical safety equivalent to generic device in a case–control in silico clinical trial
Source: Commun Med (Lond). 2021 Jun 30;1:6. doi: 10.1038/s43856-021-00001-7 (PMC9053187; doi:10.1038/s43856-021-00001-7)
Supplement: Supplementary file 3 — Supplementary Data 1 [file 43856_2021_1_MOESM3_ESM.zip › PERSONALISED_HS4_S3.csv]

61.481	NaN	123.34	153.14	48.256	36.584	72.114	67.162	66.148	NaN	39.584	105.33	82.323	58.298	71.691	23.045	52.586	87.546	47.705	118.18	49.093	70.669	67.561	69.483	69.105	86.598	88.34	63.776	99.398	59.176
42.067	NaN	89.349	108.19	32.897	20.504	48.592	42.085	47.052	NaN	27.002	63.758	55.5	35.776	46.125	14.345	32.936	61.522	27.841	82.347	31.569	42.051	43.889	45.051	40.736	57.392	60.231	42.838	62.237	38.48
48.341	NaN	122.2	143.51	36.4	29.276	60.161	48.656	62.406	NaN	29.954	54.256	67.614	43.296	56.769	18.698	47.321	77.881	29.907	104.89	41.165	61.447	54.67	51.852	50.748	70.818	72.545	54.251	63.336	45.239
5.174	NaN	4.4642	20.79	2.9816	25.351	1.9582	4.9124	9.9302	NaN	1.1984	3.4151	3.3092	2.9242	6.2288	2.4235	4.2605	3.5476	4.2929	15.646	1.86	29.686	3.4261	3.1457	3.0773	5.5961	5.5353	2.3929	2.7683	3.5674
28.97	NaN	67.88	107.88	47.332	16.37	50.245	38.533	67.359	NaN	46.193	48.975	50.113	54.241	66.692	32.121	39.651	52.108	37.799	70.353	54.416	49.858	43.912	70.171	73.317	53.407	78.181	46.914	63.096	22.345
88.924	NaN	141.2	177.79	83.286	51.805	74.606	63.412	95.194	NaN	56.835	125.2	97.344	79.927	99.617	53.599	57.966	70.546	57.089	109.12	74.384	95.572	57.799	111.61	107.64	102.43	113.09	71.531	108.9	49.056
34.032	NaN	54.266	74.222	32.535	27.82	34.123	24.295	46.592	NaN	26.291	50.574	38.724	28.094	36.197	10.34	15.467	42.346	14.86	54.301	26.32	35.632	28.39	39.63	33.015	36.175	37.776	33.686	48.621	23.048
4.3887	NaN	11.41	26.042	7.7848	23.104	11.927	4.6673	17.791	NaN	7.8984	4.9581	9.6967	4.8972	9.3118	3.3829	7.4831	12.441	5.3436	18.447	6.6713	31.318	4.6717	7.9654	7.1807	9.6829	7.5605	8.8562	12.915	5.6317
39.906	NaN	61.711	90.613	30.729	24.145	45.206	33.773	49.236	NaN	27.863	64.415	49.75	38.843	46.781	13.739	28.039	54.26	25.848	69.668	32.816	43.654	40.186	45.837	44.163	49.092	46.141	43.381	62.743	33.042
94.975	NaN	154.58	185.9	90.88	56.184	84.703	69.042	103.89	NaN	62.418	145.25	105.64	89.068	109.8	55.418	71.539	80.751	60.484	120.05	81.418	101.74	66.413	120.47	118.79	100.75	112.33	79.962	117.58	52.521
15.03	NaN	25.317	42.576	21.339	49.83	23.724	15.262	24.06	NaN	13.816	20.792	22.504	16.901	19.163	4.1063	8.2701	28.625	14.066	34.213	14.118	33.749	19.172	17.915	17.458	24.727	20.357	21.618	27.379	16.228
33.792	NaN	57.631	80.896	27.626	42.413	41.593	28.565	48.507	NaN	23.897	47.88	45.223	33.245	39.624	6.7611	20.205	51.535	22.793	65.689	25.849	37.394	37.565	34.175	34.695	44.563	41.385	41.097	55.659	31.325
82.031	NaN	100.78	160.42	72.112	37.955	72.879	56.935	97.117	NaN	52.014	117.66	92.515	74.933	92.714	44.146	50.213	70.756	48.046	106.33	67.441	80.669	56.62	96.651	96.103	85.391	95.062	67.95	98.872	45.062
19.61	NaN	37.647	54.791	23.91	52.061	28.326	17.505	37.058	NaN	17.228	24.757	28.583	19.56	24.417	5.5557	10.622	35.695	11.534	43.397	15.466	33.717	23.005	21.245	18.588	29.192	25.141	27.148	35.644	19.141
3.9934	NaN	19.546	33.132	6.1183	40.496	14.246	4.8971	19.872	NaN	8.1086	5.8204	8.525	5.6811	9.4062	4.856	7.8686	14.564	6.707	NaN	5.3484	32.659	6.4545	10.679	7.1929	14.317	8.6709	8.3671	9.5082	6.9665
