# Supplementary material for: Personalised high tibial osteotomy has mechanical safety equivalent to generic device in a case–control in silico clinical trial
Source: Commun Med (Lond). 2021 Jun 30;1:6. doi: 10.1038/s43856-021-00001-7 (PMC9053187; doi:10.1038/s43856-021-00001-7)
Supplement: Supplementary file 3 — Supplementary Data 1 [file 43856_2021_1_MOESM3_ESM.zip › PERSONALISED_HS4_VMS.csv]

61.041	NaN	122.83	148.73	67.298	36.523	70.737	66.999	65.768	NaN	55.428	105.26	81.076	57.392	69.782	23.746	51.54	85.415	47.16	116.44	47.897	69.354	65.973	69.214	67.891	85.449	88.013	62.252	95.571	57.827
41.764	NaN	89.002	105.13	48.776	20.466	47.678	42.501	46.798	NaN	41.714	63.739	54.665	34.849	44.904	20.381	39.385	60.035	27.534	81.144	30.912	43.495	42.651	44.301	39.979	56.63	60.008	41.684	59.849	37.61
48.083	NaN	121.7	139.66	52.874	42.526	59.057	50.087	62.209	NaN	45.106	54.157	66.816	41.999	55.267	43.487	67.38	76.008	41.701	103.36	40.31	80.834	53.129	51.143	49.935	69.867	72.264	52.611	60.907	44.226
9.4199	NaN	8.9057	45.744	5.4884	26.728	3.7914	7.9004	16.597	NaN	2.4129	6.6242	5.9933	5.3493	6.5799	4.3911	8.8392	5.7809	6.7274	11.953	3.9205	47.144	5.7804	6.0017	7.0242	9.0289	12.632	5.084	4.4172	6.1453
28.88	NaN	66.067	105.71	53.148	12.807	49.377	37.463	64.64	NaN	44.368	48.453	49.462	52.731	65.458	30.915	38.615	51.037	37.471	69.389	52.891	50.103	42.491	69.784	72.109	52.29	78.014	45.892	61.108	25.075
88.312	NaN	140.64	156.97	122.03	63.582	90.467	63.137	94.776	NaN	75.439	123.62	96.83	78.667	98.123	53.534	57.734	69.97	56.553	107.59	72.834	95.17	56.115	110.89	105.98	101.73	112.44	71.21	105.56	55.817
33.798	NaN	53.758	72.266	61.329	30.759	41.522	26.942	45.883	NaN	41.249	50.593	38.245	27.688	35.702	10.285	15.072	41.343	16.142	53.531	25.773	50.969	27.832	39.323	32.459	35.682	37.627	32.625	46.767	22.536
4.3568	NaN	12.1	45.335	10.067	28.314	12.072	6.3794	24.091	NaN	15.648	6.7965	9.5717	6.5838	9.5539	6.7891	12.338	14.197	10.25	18.121	6.5376	56.718	6.3662	8.9589	7.8462	10.566	13.982	8.5321	12.413	7.0467
39.627	NaN	61.106	88.202	47.107	24.108	44.34	33.707	48.495	NaN	41.144	64.417	49.023	38.32	45.631	13.567	27.489	52.96	25.572	68.667	32.146	49.44	39.538	45.569	43.443	48.426	45.966	42.029	60.334	32.296
94.319	NaN	153.94	165.49	130.13	68.417	96.271	68.619	103.42	NaN	81.465	144.24	105.05	87.691	108.17	55.35	71.31	78.8	59.933	118.36	79.733	99.934	65.401	119.44	116.69	100.08	111.69	79.529	113.97	58.285
14.923	NaN	34.043	51.864	34.136	56.966	23.199	16.327	29.18	NaN	26.767	20.424	22.235	16.665	18.676	6.781	11.942	29.644	14.002	33.718	13.787	54.704	18.864	17.659	17.098	24.401	25.239	20.971	26.311	15.864
33.554	NaN	57.404	78.666	49.917	46.719	40.665	30.158	47.777	NaN	39.693	47.88	44.634	32.773	38.617	11.085	23.127	50.299	22.532	64.736	25.228	50.589	36.584	33.672	34.032	43.964	41.213	39.838	53.505	30.611
81.462	NaN	100.39	141.3	110.44	53.326	82.102	56.587	96.688	NaN	70.724	115.45	91.985	73.169	91.337	44.092	50.02	69.051	47.236	104.83	66.049	78.271	55.755	95.912	94.399	84.817	94.52	66.816	95.85	50.56
19.472	NaN	39.42	54.051	39.607	59.279	27.702	20.55	36.497	NaN	33.116	24.467	28.264	19.283	23.804	10.302	18.447	35.039	11.48	42.771	15.098	54.29	22.352	20.916	18.196	28.804	27.256	26.32	34.258	18.703
4.5157	NaN	28.3	48.767	7.1243	48.736	14.28	6.8549	24.653	NaN	16.221	11.324	10.057	9.1218	11.646	11.024	15.405	16.692	11.955	NaN	6.2456	63.703	10.211	12.58	12.176	15.749	15.169	8.1294	9.144	8.0341
