# Supplementary material for: Personalised high tibial osteotomy has mechanical safety equivalent to generic device in a case–control in silico clinical trial
Source: Commun Med (Lond). 2021 Jun 30;1:6. doi: 10.1038/s43856-021-00001-7 (PMC9053187; doi:10.1038/s43856-021-00001-7)
Supplement: Supplementary file 3 — Supplementary Data 1 [file 43856_2021_1_MOESM3_ESM.zip › SC3_HS2_3_4_results.txt]

Note: All these results are for screw configuration 3 (SC3)
HS=healing stage, VMS = Von Mises Stress (MPa), VME = Von Mises Strain (unitless), FGC = IFM = fracture gap closing (mm)
delta values = Generic - Personalised
FLIM =180 MPa


HS=2 GENERIC
    Activity    mean_VMS    CI95_VMS    mean_VME    CI95_VME     mean_FGC    CI95_FGC
    ________    ________    ________    ________    _________    ________    ________

       1         243.04      28.232     0.016886    0.0029041    0.30569     0.038586
       2         346.47      37.005     0.013475    0.0015644    0.37712     0.047776
       3         418.89      65.954     0.014236    0.0024897    0.25137     0.036644

HS=2 PERSONALISED
    Activity    mean_VMS    CI95_VMS    mean_VME    CI95_VME     mean_FGC    CI95_FGC
    ________    ________    ________    ________    _________    ________    ________

       1         270.16      21.096     0.017979    0.0027383    0.28411      0.03177
       2         411.95      38.358     0.016184    0.0018042    0.43038     0.064991
       3         354.26      31.882     0.015944     0.002249    0.26606     0.049106

HS=2 PERSONALISED-GENERIC
    Activity    mean_VMS    CI95_VMS    mean_VME     CI95_VME     mean_FGC    CI95_FGC
    ________    ________    ________    _________    _________    ________    ________

       1         27.118      30.304     0.0004949    0.0026356    -0.02159    0.025985
       2         55.749      28.707     0.0021656    0.0009319    0.055212    0.026779
       3         -67.88       59.62     0.0003741    0.0016075    0.014852     0.01975

 
               LessThan_FLIM    Exceeds_FLIM
               _____________    ____________

    H2:GENERIC         96              295     
    H2:PERSONALISED    73              337     

HS=3 GENERIC
    Activity    mean_VMS    CI95_VMS    mean_VME     CI95_VME     mean_FGC    CI95_FGC
    ________    ________    ________    _________    _________    ________    ________

       1         77.107      8.2312      0.011898    0.0028648     0.10794    0.012974
       2         105.86       13.05     0.0077416     0.000858     0.15104    0.021731
       3         89.151       14.34      0.011874    0.0023727    0.095367    0.015767

HS=3 PERSONALISED
    Activity    mean_VMS    CI95_VMS    mean_VME      CI95_VME     mean_FGC    CI95_FGC
    ________    ________    ________    _________    __________    ________    ________

       1         104.42       10.28      0.012514     0.0024078     0.1083     0.012411
       2         118.03      14.289     0.0088933    0.00090515    0.15921     0.024972
       3         101.45      14.551      0.011574     0.0020294    0.10204     0.020045

HS=3 PERSONALISED-GENERIC
    Activity    mean_VMS    CI95_VMS     mean_VME      CI95_VME      mean_FGC     CI95_FGC 
    ________    ________    ________    __________    __________    __________    _________

       1         27.313      4.3919     0.00061627     0.0022346    0.00035682    0.0038575
       2         12.948         9.7      0.0012265    0.00037503      0.010709    0.0062635
       3         10.099      9.8061     -0.0015549     0.0025471     0.0050276    0.0049417

               LessThan_FLIM    Exceeds_FLIM
               _____________    ____________

    H3:GENERIC         364              46     
    H3:PERSONALISED    341              51     

HS=4 GENERIC
    Activity    mean_VMS    CI95_VMS    mean_VME      CI95_VME     mean_FGC    CI95_FGC 
    ________    ________    ________    _________    __________    ________    _________

       1         33.507      3.5969      0.010186     0.0029067    0.031684    0.0048868
       2         46.531      6.6874     0.0061605    0.00076394    0.048814    0.0084489
       3         30.841      5.8267      0.012388     0.0025349    0.030075    0.0056166

HS=4 PERSONALISED
    Activity    mean_VMS    CI95_VMS    mean_VME      CI95_VME     mean_FGC    CI95_FGC
    ________    ________    ________    _________    __________    ________    ________

       1         49.35       4.9028     0.0098349     0.0024013    0.062615    0.010873
       2         56.81       6.3644     0.0064368    0.00075065    0.098212    0.020476
       3         38.68       4.6214      0.010833      0.002011    0.059485    0.012471

HS=4 PERSONALISED-GENERIC
    Activity    mean_VMS    CI95_VMS     mean_VME     CI95_VME     mean_FGC    CI95_FGC 
    ________    ________    ________    __________    _________    ________    _________

       1         15.843      2.1214     -0.0003508    0.0022989    0.030931    0.0089942
       2         10.279      3.4601      0.0002763    0.0004206    0.049397     0.016357
       3         8.4713      4.1575     -0.0017522    0.0022365    0.029141     0.010105

               LessThan_FLIM    Exceeds_FLIM
               _____________    ____________

    H4:GENERIC         413              3      
    H4:PERSONALISED    419              0      

HS2: δVMS ±95%CI N
    LoadStep     Mean       CI95 
    ________    _______    ______

        1        -7.388    70.008
        2       -20.858    66.775
        3        18.192    72.345
        4        56.658    87.454
        5        88.985    43.878
        6        49.461    70.662
        7        36.755    75.394
        8        64.718     64.23
        9        84.896     51.48
       10        42.402    73.551
       11       -106.35    133.08
       12       -20.635    75.547
       13        50.743    88.727
       14        -107.5    143.63
       15       -156.05    212.17

HS3: δVMS ±95%CI N
    LoadStep     Mean       CI95 
    ________    _______    ______

        1        30.031    11.678
        2        23.366    7.9994
        3        34.385    8.5136
        4        10.673    7.0499
        5         38.11    11.808
        6        26.939    26.487
        7        8.3636    28.721
        8        5.7699    24.938
        9        11.491     6.004
       10        11.627    15.659
       11        10.564    24.478
       12        17.182    18.428
       13        17.145     15.71
       14         8.934    27.354
       15       -4.6955    28.089

HS4: δVMS ±95%CI N
    LoadStep     Mean      CI95 
    ________    ______    ______

        1       23.823    5.0451
        2       16.477    3.1677
        3        20.81    4.1592
        4       4.6751     4.079
        5        13.43    4.5971
        6       14.197    6.4875
        7       4.8498    13.844
        8       5.0245    4.1453
        9       12.287    2.9524
       10       15.035    7.5365
       11       6.6894    10.916
       12       10.933    7.8584
       13       14.387    5.0985
       14       7.8182    11.557
       15       1.7646    11.897

HS2: δVME ±95%CI  
    LoadStep       Mean           CI95   
    ________    ___________    __________

        1        -0.0013418     0.0044367
        2       -0.00074982     0.0035197
        3        -0.0038903      0.011926
        4         0.0014471    0.00091247
        5         0.0070094     0.0028272
        6         0.0027423     0.0031194
        7         0.0017551      0.001254
        8         0.0023351    0.00091107
        9         0.0011922     0.0012119
       10         0.0028323     0.0033602
       11        0.00011566     0.0025524
       12        -0.0026255     0.0065742
       13          0.002023     0.0039153
       14        0.00059088     0.0017042
       15         0.0019294     0.0010125

HS3: δVME ±95%CI  
    LoadStep       Mean           CI95   
    ________    ___________    __________

        1         0.0020464     0.0010867
        2         0.0010556    0.00090627
        3        -0.0039893        0.0113
        4        0.00059638    0.00077705
        5         0.0033722     0.0018105
        6         0.0015183     0.0010047
        7         0.0013619     0.0007819
        8        0.00089137    0.00055392
        9         0.0012972    0.00081329
       10         0.0010285     0.0011834
       11       -0.00072526     0.0029903
       12        -0.0025307     0.0077288
       13        -0.0030289     0.0081611
       14        -0.0020205      0.006583
       15        0.00069822    0.00090281

HS4: δVME ±95%CI  
    LoadStep       Mean           CI95   
    ________    ___________    __________

        1        0.00088359    0.00082249
        2        0.00026332     0.0011667
        3        -0.0045293      0.011782
        4        0.00054311    0.00082846
        5         0.0010853     0.0012246
        6        0.00016336    0.00080213
        7        0.00039015     0.0012113
        8        0.00048065    0.00069113
        9        0.00035007     0.0011406
       10       -2.7346e-06    0.00099557
       11       -0.00064421     0.0027186
       12        -0.0023402     0.0065608
       13        -0.0026899     0.0070999
       14        -0.0031618     0.0055498
       15        0.00018185    0.00079657

HS2: δFGC ±95%CI mm
    LoadStep       Mean         CI95   
    ________    __________    _________

        1        -0.068576     0.084947
        2        -0.057948     0.064978
        3        -0.043313     0.065447
        4         0.014759    0.0091664
        5         0.047128     0.036694
        6          0.15144     0.073524
        7        -0.021239     0.031527
        8         0.022984     0.012018
        9        -0.045212     0.031675
       10           0.1726     0.077288
       11       -0.0097838     0.014575
       12        -0.039548     0.026071
       13          0.14358     0.074026
       14        -0.030174     0.021889
       15         0.013627     0.013053

HS3: δFGC ±95%CI mm
    LoadStep       Mean          CI95   
    ________    ___________    _________

        1        -0.0074116     0.011719
        2        -0.0065869    0.0090311
        3        -0.0010919     0.011265
        4         0.0031196    0.0014807
        5          0.013755    0.0042504
        6          0.027204     0.019778
        7        -0.0027306    0.0071233
        8         0.0053429    0.0020307
        9        -0.0044722    0.0070222
       10          0.029629     0.021636
       11       -6.6968e-05    0.0041325
       12         -0.004287    0.0062915
       13          0.029453     0.020877
       14        -0.0015886    0.0047668
       15         0.0015422    0.0035689

HS4: δFGC ±95%CI mm
    LoadStep      Mean         CI95   
    ________    _________    _________

        1        0.042038      0.02525
        2        0.023069     0.014652
        3        0.051313     0.028234
        4       0.0060932    0.0041154
        5        0.032144     0.019651
        6        0.095745     0.052536
        7        0.020399     0.012717
        8       0.0085185     0.005274
        9        0.023336     0.015073
       10        0.098987     0.054988
       11        0.012745    0.0066998
       12        0.021565     0.012408
       13         0.07707      0.04294
       14        0.016358    0.0085588
       15        0.015603    0.0091775
